# Supplementary material for: Up in Arms: Immune and Nervous System Response to Sea Star Wasting Disease
Source: PLoS One. 2015 Jul 15;10(7):e0133053. doi: 10.1371/journal.pone.0133053 (PMC4503460; doi:10.1371/journal.pone.0133053)
Supplement: S1 Table — (TAB) [file pone.0133053.s001.tab]

Contig	spID	e-value	log2FoldChange	padj	Protein names	Enriched GO Terms
Phel_contig_2240	Q4JIM4	1.00E-125	1.798826816	0.00873868	Presenilin-1 (PS-1) (EC 3.4.23.-) [Cleaved into: Presenilin-1 NTF subunit; Presenilin-1 CTF subunit]	activation of immune response; biological adhesion; cell adhesion; cell surface receptor linked signal transduction; immune response; positive regulation of immune response; positive regulation of immune system process
Phel_contig_140	P01024	2.00E-32			Complement C3 (C3 and PZP-like alpha-2-macroglobulin domain-containing protein 1) [Cleaved into: Complement C3 beta chain; Complement C3 alpha chain; C3a anaphylatoxin; Acylation stimulating protein (ASP) (C3adesArg); Complement C3b alpha' chain; Complement C3c alpha' chain fragment 1; Complement C3dg fragment; Complement C3g fragment; Complement C3d fragment; Complement C3f fragment; Complement …	activation of immune response; cell surface receptor linked signal transduction; G-protein coupled receptor protein signaling pathway; humoral immune response; immune response; innate immune response; positive regulation of immune response; positive regulation of immune system process
Phel_contig_632	P01024	9.00E-122	7.398940209	3.13E-26	Complement C3 (C3 and PZP-like alpha-2-macroglobulin domain-containing protein 1) [Cleaved into: Complement C3 beta chain; Complement C3 alpha chain; C3a anaphylatoxin; Acylation stimulating protein (ASP) (C3adesArg); Complement C3b alpha' chain; Complement C3c alpha' chain fragment 1; Complement C3dg fragment; Complement C3g fragment; Complement C3d fragment; Complement C3f fragment; Complement …	activation of immune response; cell surface receptor linked signal transduction; G-protein coupled receptor protein signaling pathway; humoral immune response; immune response; innate immune response; positive regulation of immune response; positive regulation of immune system process
Phel_contig_10765	Q689D1	6.00E-24	5.059410821	2.88E-08	Toll-like receptor 2 (CD antigen CD282)	activation of immune response; cell surface receptor linked signal transduction; immune response; innate immune response; positive regulation of immune response; positive regulation of immune system process; regulation of cytokine production
Phel_contig_6665	Q9UDY8	2.00E-40	1.989023175	0.017056161	Mucosa-associated lymphoid tissue lymphoma translocation protein 1 (EC 3.4.22.-) (MALT lymphoma-associated translocation) (Paracaspase)	activation of immune response; cell surface receptor linked signal transduction; immune response; innate immune response; positive regulation of immune response; positive regulation of immune system process; regulation of cytokine production
Phel_contig_10324	Q3ZCC3	6.00E-16	3.212117879	0.001300023	TNF receptor-associated factor 6 (EC 6.3.2.-) (E3 ubiquitin-protein ligase TRAF6)	activation of immune response; cell surface receptor linked signal transduction; immune response; positive regulation of immune response; positive regulation of immune system process; regulation of cytokine biosynthetic process; regulation of cytokine production
Phel_contig_193	P51617	2.00E-51	4.29515638	5.82E-08	Interleukin-1 receptor-associated kinase 1 (IRAK-1) (EC 2.7.11.1)	activation of immune response; cell surface receptor linked signal transduction; positive regulation of immune response; positive regulation of immune system process
Phel_contig_107	Q15485	2.00E-56	2.508337636	0.002109292	Ficolin-2 (37 kDa elastin-binding protein) (Collagen/fibrinogen domain-containing protein 2) (EBP-37) (Ficolin-B) (Ficolin-beta) (Hucolin) (L-ficolin) (Serum lectin p35)	activation of immune response; humoral immune response; immune response; innate immune response; positive regulation of immune response; positive regulation of immune system process
Phel_contig_1813	O70497	2.00E-21	2.54755807	0.001586331	Ficolin-2 (Collagen/fibrinogen domain-containing protein 2) (Ficolin-B) (Ficolin-beta) (L-ficolin)	activation of immune response; humoral immune response; immune response; innate immune response; positive regulation of immune response; positive regulation of immune system process
Phel_contig_18432	O70497	8.00E-15			Ficolin-2 (Collagen/fibrinogen domain-containing protein 2) (Ficolin-B) (Ficolin-beta) (L-ficolin)	activation of immune response; humoral immune response; immune response; innate immune response; positive regulation of immune response; positive regulation of immune system process
Phel_contig_312	P27918	2.00E-20	5.891983059	5.62E-11	Properdin (Complement factor P)	activation of immune response; humoral immune response; immune response; innate immune response; positive regulation of immune response; positive regulation of immune system process
Phel_contig_3127	Q00685	3.00E-141	3.480771916	6.34E-06	Complement C3 [Cleaved into: Complement C3 beta chain; Complement C3 alpha chain; C3a anaphylatoxin; Complement C3 gamma chain] (Fragment)	activation of immune response; humoral immune response; immune response; innate immune response; positive regulation of immune response; positive regulation of immune system process
Phel_contig_3867	Q29041	1.00E-64	-1.583698252	0.006683192	Ficolin-2 (Collagen/fibrinogen domain-containing protein 2) (Ficolin-B) (Ficolin-beta) (L-ficolin)	activation of immune response; humoral immune response; immune response; innate immune response; positive regulation of immune response; positive regulation of immune system process
Phel_contig_6139	O70497	5.00E-18	4.255629266	8.06E-11	Ficolin-2 (Collagen/fibrinogen domain-containing protein 2) (Ficolin-B) (Ficolin-beta) (L-ficolin)	activation of immune response; humoral immune response; immune response; innate immune response; positive regulation of immune response; positive regulation of immune system process
Phel_contig_7739	Q15485	1.00E-62	-3.647814994	9.88E-06	Ficolin-2 (37 kDa elastin-binding protein) (Collagen/fibrinogen domain-containing protein 2) (EBP-37) (Ficolin-B) (Ficolin-beta) (Hucolin) (L-ficolin) (Serum lectin p35)	activation of immune response; humoral immune response; immune response; innate immune response; positive regulation of immune response; positive regulation of immune system process
Phel_contig_1529	Q3SYW2	2.00E-58	3.139218367	3.44E-09	Complement C2 (EC 3.4.21.43) (C3/C5 convertase) [Cleaved into: Complement C2b fragment; Complement C2a fragment]	activation of immune response; humoral immune response; immune response; innate immune response; positive regulation of immune response; positive regulation of immune sytem process
Phel_contig_6497	Q9WUN2	9.00E-160	2.39472265	0.005561545	Serine/threonine-protein kinase TBK1 (EC 2.7.11.1) (T2K) (TANK-binding kinase 1)	activation of immune response; immune response; innate immune response; positive regulation of immune response; positive regulation of immune system process; regulation of cytokine biosynthetic rpcoess; regulation of cytokine production
Phel_contig_11006	P10809	0	3.590607427	3.41E-07	60 kDa heat shock protein mitochondrial (60 kDa chaperonin) (Chaperonin 60) (CPN60) (Heat shock protein 60) (HSP-60) (Hsp60) (HuCHA60) (Mitochondrial matrix protein P1) (P60 lymphocyte protein)	activation of immune response; immune response; positive regulation of immune response; positive regulation of immune system process; regulation of cytokine production
Phel_contig_10438	A0JP86	5.00E-31	-1.103616288	0.047110403	Laminin subunit gamma-1	biological adhesion; cell adhesion
Phel_contig_1077	A2AVA0	7.00E-45	1.608941924	0.000195407	Sushi von Willebrand factor type A EGF and pentraxin domain-containing protein 1 (Polydom)	biological adhesion; cell adhesion
Phel_contig_1112	Q61824	1.00E-151	4.167059881	2.40E-12	Disintegrin and metalloproteinase domain-containing protein 12 (ADAM 12) (EC 3.4.24.-) (Meltrin-alpha)	biological adhesion; cell adhesion
Phel_contig_1213	Q9Y6R7	3.00E-20			IgGFc-binding protein (Fcgamma-binding protein antigen) (FcgammaBP)	biological adhesion; cell adhesion
Phel_contig_12224	A2AVA0	6.00E-14	4.213001876	4.55E-05	Sushi von Willebrand factor type A EGF and pentraxin domain-containing protein 1 (Polydom)	biological adhesion; cell adhesion
Phel_contig_12310	O15335	6.00E-26	-2.089970978	0.008846419	Chondroadherin (Cartilage leucine-rich protein)	biological adhesion; cell adhesion
Phel_contig_12416	Q9ERB4	1.00E-09	1.607870667	0.043065409	Versican core protein (Chondroitin sulfate proteoglycan core protein 2) (Chondroitin sulfate proteoglycan 2) (Glial hyaluronate-binding protein) (GHAP) (Large fibroblast proteoglycan) (PG-M) (Fragments)	biological adhesion; cell adhesion
Phel_contig_12475	P10039	2.00E-06	2.962207712	0.000275401	Tenascin (TN) (Cytotactin) (GMEM) (GP 150-225) (Glioma-associated-extracellular matrix antigen) (Hexabrachion) (JI) (Myotendinous antigen) (Neuronectin) (Tenascin-C) (TN-C)	biological adhesion; cell adhesion
Phel_contig_13004	Q8BMN4	3.00E-167	1.636105426	0.032370128	Leishmanolysin-like peptidase (EC 3.4.24.-)	biological adhesion; cell adhesion
Phel_contig_13039	Q8BYI9	2.00E-20			Tenascin-R (TN-R) (Janusin) (Neural recognition molecule J1-160/180) (Restrictin)	biological adhesion; cell adhesion
Phel_contig_13040	Q9Y223	0	2.041564301	0.017380599	Bifunctional UDP-N-acetylglucosamine 2-epimerase/N-acetylmannosamine kinase (UDP-GlcNAc-2-epimerase/ManAc kinase) [Includes: UDP-N-acetylglucosamine 2-epimerase (hydrolyzing) (EC 3.2.1.183) (UDP-GlcNAc-2-epimerase) (Uridine diphosphate-N-acetylglucosamine-2-epimerase); N-acetylmannosamine kinase (EC 2.7.1.60) (ManAc kinase)]	biological adhesion; cell adhesion
Phel_contig_13213	Q9HCB6	2.00E-91	-2.426769178	1.22E-05	Spondin-1 (F-spondin) (Vascular smooth muscle cell growth-promoting factor)	biological adhesion; cell adhesion
Phel_contig_14429	Q9VBW3	9.00E-60			Tyrosine kinase receptor Cad96Ca (EC 2.7.10.1) (Cadherin-96Ca) (Tyrosine kinase receptor HD-14)	biological adhesion; cell adhesion
Phel_contig_14562	Q9VBW3	2.00E-67			Tyrosine kinase receptor Cad96Ca (EC 2.7.10.1) (Cadherin-96Ca) (Tyrosine kinase receptor HD-14)	biological adhesion; cell adhesion
Phel_contig_1504	Q5RD64	5.00E-25	2.125895235	0.030296546	Contactin-associated protein-like 2	biological adhesion; cell adhesion
Phel_contig_15461	Q9VBW3	1.00E-16			Tyrosine kinase receptor Cad96Ca (EC 2.7.10.1) (Cadherin-96Ca) (Tyrosine kinase receptor HD-14)	biological adhesion; cell adhesion
Phel_contig_15588	A2AVA0	2.00E-87			Sushi von Willebrand factor type A EGF and pentraxin domain-containing protein 1 (Polydom)	biological adhesion; cell adhesion
Phel_contig_1621	O94985	0	1.214902082	0.029274372	Calsyntenin-1 (Alcadein-alpha) (Alc-alpha) (Alzheimer-related cadherin-like protein) (Non-classical cadherin XB31alpha) [Cleaved into: Soluble Alc-alpha (SAlc-alpha); CTF1-alpha (C-terminal fragment 1-alpha)]	biological adhesion; cell adhesion
Phel_contig_16227	Q9VBW3	1.00E-70			Tyrosine kinase receptor Cad96Ca (EC 2.7.10.1) (Cadherin-96Ca) (Tyrosine kinase receptor HD-14)	biological adhesion; cell adhesion
Phel_contig_16229	Q9Y223	2.00E-104	2.231866652	0.041521651	Bifunctional UDP-N-acetylglucosamine 2-epimerase/N-acetylmannosamine kinase (UDP-GlcNAc-2-epimerase/ManAc kinase) [Includes: UDP-N-acetylglucosamine 2-epimerase (hydrolyzing) (EC 3.2.1.183) (UDP-GlcNAc-2-epimerase) (Uridine diphosphate-N-acetylglucosamine-2-epimerase); N-acetylmannosamine kinase (EC 2.7.1.60) (ManAc kinase)]	biological adhesion; cell adhesion
Phel_contig_163	A2AVA0	2.00E-16	2.211117296	0.002860569	Sushi von Willebrand factor type A EGF and pentraxin domain-containing protein 1 (Polydom)	biological adhesion; cell adhesion
Phel_contig_17392	Q9VBW3	1.00E-46			Tyrosine kinase receptor Cad96Ca (EC 2.7.10.1) (Cadherin-96Ca) (Tyrosine kinase receptor HD-14)	biological adhesion; cell adhesion
Phel_contig_17473	Q9VBW3	4.00E-40			Tyrosine kinase receptor Cad96Ca (EC 2.7.10.1) (Cadherin-96Ca) (Tyrosine kinase receptor HD-14)	biological adhesion; cell adhesion
Phel_contig_17725	Q8SQC1	1.00E-91			Scavenger receptor class B member 1 (SRB1) (High density lipoprotein receptor SR-BI) (SR-BI)	biological adhesion; cell adhesion
Phel_contig_18209	Q90953	6.00E-07	-1.886573388	0.004633079	Versican core protein (Chondroitin sulfate proteoglycan core protein 2) (Chondroitin sulfate proteoglycan 2) (Large fibroblast proteoglycan) (PG-M)	biological adhesion; cell adhesion
Phel_contig_18430	Q9VBW3	2.00E-31			Tyrosine kinase receptor Cad96Ca (EC 2.7.10.1) (Cadherin-96Ca) (Tyrosine kinase receptor HD-14)	biological adhesion; cell adhesion
Phel_contig_19328	Q6UWL6	7.00E-07	-3.870095783	2.77E-07	Kin of IRRE-like protein 2 (Kin of irregular chiasm-like protein 2) (Nephrin-like protein 3)	biological adhesion; cell adhesion
Phel_contig_19714	Q9IBG7	1.00E-30			Kielin/chordin-like protein (Cysteine-rich motor neuron 2 protein) (CRIM-2) (Kielin)	biological adhesion; cell adhesion
Phel_contig_20339	A2AVA0	4.00E-17			Sushi von Willebrand factor type A EGF and pentraxin domain-containing protein 1 (Polydom)	biological adhesion; cell adhesion
Phel_contig_22168	Q9IBG7	1.00E-133			Kielin/chordin-like protein (Cysteine-rich motor neuron 2 protein) (CRIM-2) (Kielin)	biological adhesion; cell adhesion
Phel_contig_22898	Q5RD64	7.00E-24	-3.536794836	0.00047577	Contactin-associated protein-like 2	biological adhesion; cell adhesion
Phel_contig_2427	A0JM12	2.00E-24	3.021898948	0.001554145	Multiple epidermal growth factor-like domains protein 10 (Multiple EGF-like domains protein 10)	biological adhesion; cell adhesion
Phel_contig_24543	Q9Y6R7	3.00E-29			IgGFc-binding protein (Fcgamma-binding protein antigen) (FcgammaBP)	biological adhesion; cell adhesion
Phel_contig_2464	Q80X19	4.00E-09	1.713188057	0.010355497	Collagen alpha-1(XIV) chain	biological adhesion; cell adhesion
Phel_contig_2617	Q24JV9	1.00E-10	2.645993105	0.000609188	Galectin-3-binding protein A (Lectin galactoside-binding soluble 3-binding protein A)	biological adhesion; cell adhesion
Phel_contig_28586	Q9VBW3	3.00E-10			Tyrosine kinase receptor Cad96Ca (EC 2.7.10.1) (Cadherin-96Ca) (Tyrosine kinase receptor HD-14)	biological adhesion; cell adhesion
Phel_contig_29574	A2AVA0	1.00E-15			Sushi von Willebrand factor type A EGF and pentraxin domain-containing protein 1 (Polydom)	biological adhesion; cell adhesion
Phel_contig_3209	Q8IUX8	3.00E-49	6.68541827	4.21E-18	Epidermal growth factor-like protein 6 (EGF-like protein 6) (MAM and EGF domains-containing gene protein)	biological adhesion; cell adhesion
Phel_contig_3656	Q6RUV5	1.00E-120	2.326854034	0.008315374	Ras-related C3 botulinum toxin substrate 1 (p21-Rac1)	biological adhesion; cell adhesion
Phel_contig_4346	Q8BYI9	4.00E-49	-2.79149189	0.003861268	Tenascin-R (TN-R) (Janusin) (Neural recognition molecule J1-160/180) (Restrictin)	biological adhesion; cell adhesion
Phel_contig_4657	Q90W79	2.00E-06	2.626457273	0.045125798	Contactin-5 (F11 axonin-1-related protein 2) (FAR-2)	biological adhesion; cell adhesion
Phel_contig_4772	Q9IBG7	4.00E-127			Kielin/chordin-like protein (Cysteine-rich motor neuron 2 protein) (CRIM-2) (Kielin)	biological adhesion; cell adhesion
Phel_contig_512	Q9VZI3	0	-1.445550229	0.000961258	Unc-112-related protein (Fermitin-1)	biological adhesion; cell adhesion
Phel_contig_531	Q9IBG7	3.00E-06	2.15876896	0.011515734	Kielin/chordin-like protein (Cysteine-rich motor neuron 2 protein) (CRIM-2) (Kielin)	biological adhesion; cell adhesion
Phel_contig_5338	Q9UM22	8.00E-47	-3.025350968	1.62E-12	Mammalian ependymin-related protein 1 (MERP-1) (Upregulated in colorectal cancer gene 1 protein)	biological adhesion; cell adhesion
Phel_contig_5495	Q8SQC1	7.00E-80	-1.378972667	0.025354036	Scavenger receptor class B member 1 (SRB1) (High density lipoprotein receptor SR-BI) (SR-BI)	biological adhesion; cell adhesion
Phel_contig_5604	Q9VZ23	3.00E-108	1.542056636	0.001544511	GTP-binding nuclear protein Ran (Ras-related nuclear protein)	biological adhesion; cell adhesion
Phel_contig_562	Q6NY73	3.00E-29	-2.686881206	1.44E-06	Galectin-3-binding protein B (Lectin galactoside-binding soluble 3-binding protein B)	biological adhesion; cell adhesion
Phel_contig_669	Q9Y6R7	1.00E-09	2.539985574	4.49E-06	IgGFc-binding protein (Fcgamma-binding protein antigen) (FcgammaBP)	biological adhesion; cell adhesion
Phel_contig_6884	Q9VBW3	1.00E-46	-3.680115888	1.34E-05	Tyrosine kinase receptor Cad96Ca (EC 2.7.10.1) (Cadherin-96Ca) (Tyrosine kinase receptor HD-14)	biological adhesion; cell adhesion
Phel_contig_7024	P35223	0	1.461948896	0.003633386	Catenin beta (Beta-catenin)	biological adhesion; cell adhesion
Phel_contig_7830	P82198	1.00E-07	-1.528783744	0.004073999	Transforming growth factor-beta-induced protein ig-h3 (Beta ig-h3)	biological adhesion; cell adhesion
Phel_contig_8143	Q9C0A0	3.00E-23	2.169646478	0.007705451	Contactin-associated protein-like 4 (Cell recognition molecule Caspr4)	biological adhesion; cell adhesion
Phel_contig_8182	Q70E73	4.00E-09	3.621420141	0.000218859	Ras-associated and pleckstrin homology domains-containing protein 1 (RAPH1) (Amyotrophic lateral sclerosis 2 chromosomal region candidate gene 18 protein) (Amyotrophic lateral sclerosis 2 chromosomal region candidate gene 9 protein) (Lamellipodin) (Proline-rich EVH1 ligand 2) (PREL-2) (Protein RMO1)	biological adhesion; cell adhesion
Phel_contig_8303	Q6NY73	7.00E-15			Galectin-3-binding protein B (Lectin galactoside-binding soluble 3-binding protein B)	biological adhesion; cell adhesion
Phel_contig_8635	Q94887	3.00E-22	-3.463178158	0.00061805	Neurexin-4 (Neurexin IV)	biological adhesion; cell adhesion
Phel_contig_884	Q9Y2D8	2.00E-74	2.939511277	8.60E-05	Afadin- and alpha-actinin-binding protein (ADIP) (Afadin DIL domain-interacting protein) (SSX2-interacting protein)	biological adhesion; cell adhesion
Phel_contig_9391	Q9VBW3	2.00E-92			Tyrosine kinase receptor Cad96Ca (EC 2.7.10.1) (Cadherin-96Ca) (Tyrosine kinase receptor HD-14)	biological adhesion; cell adhesion
Phel_contig_9460	Q6RUV5	1.00E-52	1.566675907	0.001112169	Ras-related C3 botulinum toxin substrate 1 (p21-Rac1)	biological adhesion; cell adhesion
Phel_contig_9582	Q8BMN4	1.00E-17			Leishmanolysin-like peptidase (EC 3.4.24.-)	biological adhesion; cell adhesion
Phel_contig_9614	A0JM12	3.00E-47			Multiple epidermal growth factor-like domains protein 10 (Multiple EGF-like domains protein 10)	biological adhesion; cell adhesion
Phel_contig_9889	A0JM12	9.00E-06			Multiple epidermal growth factor-like domains protein 10 (Multiple EGF-like domains protein 10)	biological adhesion; cell adhesion
Phel_contig_9910	Q9VBW3	9.00E-97			Tyrosine kinase receptor Cad96Ca (EC 2.7.10.1) (Cadherin-96Ca) (Tyrosine kinase receptor HD-14)	biological adhesion; cell adhesion
Phel_contig_9977	Q9VBW3	8.00E-35			Tyrosine kinase receptor Cad96Ca (EC 2.7.10.1) (Cadherin-96Ca) (Tyrosine kinase receptor HD-14)	biological adhesion; cell adhesion
Phel_contig_12013	O14522	4.00E-69			Receptor-type tyrosine-protein phosphatase T (R-PTP-T) (EC 3.1.3.48) (Receptor-type tyrosine-protein phosphatase rho) (RPTP-rho)	biological adhesion; cell adhesion; cell surface linked signal transduction
Phel_contig_13337	Q00651	3.00E-16	3.645797748	0.000118298	Integrin alpha-4 (CD49 antigen-like family member D) (Integrin alpha-IV) (Lymphocyte Peyer patch adhesion molecules subunit alpha) (LPAM subunit alpha) (VLA-4 subunit alpha) (CD antigen CD49d)	biological adhesion; cell adhesion; cell surface linked signal transduction
Phel_contig_1522	P11584	7.00E-143	1.749651349	0.041325332	Integrin beta-PS (Position-specific antigen beta subunit) (Protein myospheroid) (Protein olfactory C)	biological adhesion; cell adhesion; cell surface linked signal transduction
Phel_contig_21111	P11584	2.00E-44			Integrin beta-PS (Position-specific antigen beta subunit) (Protein myospheroid) (Protein olfactory C)	biological adhesion; cell adhesion; cell surface linked signal transduction
Phel_contig_2142	Q00651	6.00E-82	3.078901159	2.44E-07	Integrin alpha-4 (CD49 antigen-like family member D) (Integrin alpha-IV) (Lymphocyte Peyer patch adhesion molecules subunit alpha) (LPAM subunit alpha) (VLA-4 subunit alpha) (CD antigen CD49d)	biological adhesion; cell adhesion; cell surface linked signal transduction
Phel_contig_2345	P49615	8.00E-164	2.19467109	8.00E-05	Cyclin-dependent kinase 5 (EC 2.7.11.22) (CR6 protein kinase) (CRK6) (Cell division protein kinase 5) (Serine/threonine-protein kinase PSSALRE) (Tau protein kinase II catalytic subunit) (TPKII catalytic subunit)	biological adhesion; cell adhesion; cell surface linked signal transduction
Phel_contig_23587	O14522	9.00E-18			Receptor-type tyrosine-protein phosphatase T (R-PTP-T) (EC 3.1.3.48) (Receptor-type tyrosine-protein phosphatase rho) (RPTP-rho)	biological adhesion; cell adhesion; cell surface linked signal transduction
Phel_contig_26294	O14522	1.00E-34			Receptor-type tyrosine-protein phosphatase T (R-PTP-T) (EC 3.1.3.48) (Receptor-type tyrosine-protein phosphatase rho) (RPTP-rho)	biological adhesion; cell adhesion; cell surface linked signal transduction
Phel_contig_3140	P08953	1.00E-17	4.235209157	5.30E-13	Protein toll	biological adhesion; cell adhesion; cell surface linked signal transduction; humoral immune response; immune response; innate immune response
Phel_contig_6114	O14522	2.00E-150			Receptor-type tyrosine-protein phosphatase T (R-PTP-T) (EC 3.1.3.48) (Receptor-type tyrosine-protein phosphatase rho) (RPTP-rho)	biological adhesion; cell adhesion; cell surface receptor linked signal transduction
Phel_contig_619	O14522	2.00E-156	1.531075304	0.016076026	Receptor-type tyrosine-protein phosphatase T (R-PTP-T) (EC 3.1.3.48) (Receptor-type tyrosine-protein phosphatase rho) (RPTP-rho)	biological adhesion; cell adhesion; cell surface receptor linked signal transduction
Phel_contig_7590	Q76LX8	8.00E-17	8.000185604	3.96E-14	A disintegrin and metalloproteinase with thrombospondin motifs 13 (ADAM-TS 13) (ADAM-TS13) (ADAMTS-13) (EC 3.4.24.87) (von Willebrand factor-cleaving protease) (vWF-CP) (vWF-cleaving protease)	biological adhesion; cell adhesion; cell surface receptor linked signal transduction
Phel_contig_9206	B0FYY4	6.00E-36	-1.411745881	0.009282626	Integrin beta-1 (Fibronectin receptor subunit beta) (Integrin subunit beta-1) (VLA-4 subunit beta) (CD antigen CD29)	biological adhesion; cell adhesion; cell surface receptor linked signal transduction
Phel_contig_787	Q28199	6.00E-59	0.952186701	0.044651315	Cyclin-dependent kinase 5 activator 1 (CDK5 activator 1) (Cyclin-dependent kinase 5 regulatory subunit 1) (TPKII regulatory subunit) [Cleaved into: Cyclin-dependent kinase 5 activator 1 p35 (p35); Cyclin-dependent kinase 5 activator 1 p25 (p25) (Tau protein kinase II 23 kDa subunit) (p23)]	biological adhesion; cell adhesion; cell surface receptor linked signal transduction; G-protein coupled receptor protein signaling pathway
Phel_contig_9237	P08953	1.00E-18			Protein toll	biological adhesion; cell adhesion; cell surface receptor linked signal transduction; humoral immune response; immune response; innate immune response
Phel_contig_9726	P08953	2.00E-35	-2.261923779	0.004957852	Protein toll	biological adhesion; cell adhesion; cell surface receptor linked signal transduction; humoral immune response; immune response; innate immune response
Phel_contig_2739	Q9BUD6	3.00E-61	5.582035306	3.82E-15	Spondin-2 (Differentially expressed in cancerous and non-cancerous lung cells 1) (DIL-1) (Mindin)	biological adhesion; cell adhesion; immune response
Phel_contig_9953	Q2I6J1	5.00E-171	1.723284023	0.01050784	Phosphatidylinositol 3 4 5-trisphosphate 5-phosphatase 2A (EC 3.1.3.86) (Inositol polyphosphate phosphatase-like protein 1A) (INPPL1-A) (SH2 domain-containing inositol 5'-phosphatase 2A) (SH2 domain-containing inositol phosphatase 2A) (SHIP-2A)	biological adhesion; cell adhesion; immune response
Phel_contig_12352	P22682	0	2.579530549	0.002405641	E3 ubiquitin-protein ligase CBL (EC 6.3.2.-) (Casitas B-lineage lymphoma proto-oncogene) (Proto-oncogene c-Cbl) (Signal transduction protein CBL)	cell surface receptor linked signal transduction
Phel_contig_13198	P33945	6.00E-138	-2.924155279	0.000267806	Protein Wnt-5b (Protein Wnt-5c) (XWnt-5C)	cell surface receptor linked signal transduction
Phel_contig_13997	Q06805	2.00E-35			Tyrosine-protein kinase receptor Tie-1 (EC 2.7.10.1)	cell surface receptor linked signal transduction
Phel_contig_1456	Q08E66	1.00E-29	2.795917667	2.41E-06	WAP Kazal immunoglobulin Kunitz and NTR domain-containing protein 2	cell surface receptor linked signal transduction
Phel_contig_16207	O13016	9.00E-108	3.787790018	7.16E-05	Tyrosine-protein phosphatase non-receptor type 1 (EC 3.1.3.48) (CPTP1) (Protein-tyrosine phosphatase 1B) (PTP-1B)	cell surface receptor linked signal transduction
Phel_contig_17951	Q5ZIJ9	2.00E-73			E3 ubiquitin-protein ligase MIB2 (EC 6.3.2.-) (Mind bomb homolog 2)	cell surface receptor linked signal transduction
Phel_contig_18507	Q06805	5.00E-22			Tyrosine-protein kinase receptor Tie-1 (EC 2.7.10.1)	cell surface receptor linked signal transduction
Phel_contig_1865	Q8JIY1	0	2.771111729	3.26E-06	Disintegrin and metalloproteinase domain-containing protein 10 (ADAM 10) (EC 3.4.24.81) (Kuzbanian protein homolog) (xKuz)	cell surface receptor linked signal transduction
Phel_contig_21335	Q9QYP1	3.00E-21			Low-density lipoprotein receptor-related protein 4 (LRP-4) (Multiple epidermal growth factor-like domains 7)	cell surface receptor linked signal transduction
Phel_contig_2254	Q9TUG2	2.00E-73	2.711684594	0.000566899	Ski oncogene (Proto-oncogene c-Ski)	cell surface receptor linked signal transduction
Phel_contig_24757	Q2TJA6	2.00E-11	-3.633776884	0.001056231	Protein naked cuticle homolog 1 (Naked-1)	cell surface receptor linked signal transduction
Phel_contig_2495	Q5ZIJ9	0	1.917054086	0.006092137	E3 ubiquitin-protein ligase MIB2 (EC 6.3.2.-) (Mind bomb homolog 2)	cell surface receptor linked signal transduction
Phel_contig_25	Q9QYP1	1.00E-99	4.493463983	4.74E-05	Low-density lipoprotein receptor-related protein 4 (LRP-4) (Multiple epidermal growth factor-like domains 7)	cell surface receptor linked signal transduction
Phel_contig_2996	Q99N43	2.00E-15			Kremen protein 1 (Dickkopf receptor) (Kringle domain-containing transmembrane protein 1) (Kringle-containing protein marking the eye and the nose)	cell surface receptor linked signal transduction
Phel_contig_3608	Q99N43	4.00E-14	2.632930187	1.24E-08	Kremen protein 1 (Dickkopf receptor) (Kringle domain-containing transmembrane protein 1) (Kringle-containing protein marking the eye and the nose)	cell surface receptor linked signal transduction
Phel_contig_3622	O76093	9.00E-20	-1.343879375	0.016206009	Fibroblast growth factor 18 (FGF-18) (zFGF5)	cell surface receptor linked signal transduction
Phel_contig_4043	Q5ZIJ9	1.00E-71			E3 ubiquitin-protein ligase MIB2 (EC 6.3.2.-) (Mind bomb homolog 2)	cell surface receptor linked signal transduction
Phel_contig_4404	Q13905	8.00E-65	1.812115638	0.01288348	Rap guanine nucleotide exchange factor 1 (CRK SH3-binding GNRP) (Guanine nucleotide-releasing factor 2) (Protein C3G)	cell surface receptor linked signal transduction
Phel_contig_442	P97346	2.00E-06	3.581091005	7.70E-07	Nucleoredoxin (EC 1.8.1.8) (Protein Red-1)	cell surface receptor linked signal transduction
Phel_contig_461	Q8QGP3	4.00E-11	1.422218745	0.001443437	Carboxypeptidase Z (CPZ) (cCPZ) (EC 3.4.17.-)	cell surface receptor linked signal transduction
Phel_contig_4685	O35464	4.00E-21	4.139525604	5.57E-06	Semaphorin-6A (Semaphorin Q) (Sema Q) (Semaphorin VIA) (Sema VIA) (Semaphorin-6A-1) (SEMA6A-1)	cell surface receptor linked signal transduction
Phel_contig_4987	Q503L9	1.00E-95	3.029087169	5.86E-06	Nucleoredoxin (EC 1.8.1.8)	cell surface receptor linked signal transduction
Phel_contig_8879	Q99958	2.00E-61	1.862576845	0.038169953	Forkhead box protein C2 (Forkhead-related protein FKHL14) (Mesenchyme fork head protein 1) (MFH-1 protein) (Transcription factor FKH-14)	cell surface receptor linked signal transduction
Phel_contig_907	Q06805	5.00E-39	2.991990591	8.76E-09	Tyrosine-protein kinase receptor Tie-1 (EC 2.7.10.1)	cell surface receptor linked signal transduction
Phel_contig_9571	Q6FHJ7	4.00E-65	-1.947514621	0.019271661	Secreted frizzled-related protein 4 (sFRP-4) (Frizzled protein human endometrium) (FrpHE)	cell surface receptor linked signal transduction
Phel_contig_9741	Q90Y90	9.00E-15	3.510855743	0.005865594	Kremen protein 1 (Dickkopf receptor) (Kringle-containing protein marking the eye and the nose)	cell surface receptor linked signal transduction
Phel_contig_9770	Q8NCW0	2.00E-09	-1.423345856	0.03655904	Kremen protein 2 (Dickkopf receptor 2) (Kringle domain-containing transmembrane protein 2) (Kringle-containing protein marking the eye and the nose)	cell surface receptor linked signal transduction
Phel_contig_11010	P32303	8.00E-06	2.390497765	0.032171322	Type-1 angiotensin II receptor A (xAT) (Angiotensin 2 receptor type 1-A) (Angiotensin II receptor type 1-A)	cell surface receptor linked signal transduction; G-protein coupled receptor protein signaling pathway
Phel_contig_11189	P30937	3.00E-22	2.48261114	2.32E-06	Somatostatin receptor type 4 (SS-4-R) (SS4-R) (SS4R)	cell surface receptor linked signal transduction; G-protein coupled receptor protein signaling pathway
Phel_contig_11919	Q16983	3.00E-12	-2.227139787	0.017116826	Diuretic hormone receptor (DH-R)	cell surface receptor linked signal transduction; G-protein coupled receptor protein signaling pathway
Phel_contig_12124	Q62758	2.00E-16	2.558084917	0.019071106	5-hydroxytryptamine receptor 4 (5-HT-4) (5-HT4) (Serotonin receptor 4)	cell surface receptor linked signal transduction; G-protein coupled receptor protein signaling pathway
Phel_contig_12417	Q5BL72	2.00E-36	-2.288719417	0.012562818	Frizzled-7 (Frz7) (Fz-7)	cell surface receptor linked signal transduction; G-protein coupled receptor protein signaling pathway
Phel_contig_135	P51049	2.00E-07	7.391795378	8.62E-15	Melatonin receptor type 1B-B (Mel-1B-R-B) (Mel1b receptor B) (Melatonin receptor Mel1b Z2.6-4) (zMel1b-1)	cell surface receptor linked signal transduction; G-protein coupled receptor protein signaling pathway
Phel_contig_1440	Q29J90	2.00E-16	4.519869845	6.59E-09	G-protein coupled receptor moody	cell surface receptor linked signal transduction; G-protein coupled receptor protein signaling pathway
Phel_contig_145	P21333	0	-1.280599927	0.002277731	Filamin-A (FLN-A) (Actin-binding protein 280) (ABP-280) (Alpha-filamin) (Endothelial actin-binding protein) (Filamin-1) (Non-muscle filamin)	cell surface receptor linked signal transduction; G-protein coupled receptor protein signaling pathway
Phel_contig_15446	P46023	2.00E-64	-2.432436693	0.036946576	G-protein coupled receptor GRL101	cell surface receptor linked signal transduction; G-protein coupled receptor protein signaling pathway
Phel_contig_17925	Q6BD04	1.00E-19	3.339768749	0.00010011	G-protein coupled receptor 54	cell surface receptor linked signal transduction; G-protein coupled receptor protein signaling pathway
Phel_contig_18736	B7ZCC9	6.00E-19			Probable G-protein coupled receptor 112	cell surface receptor linked signal transduction; G-protein coupled receptor protein signaling pathway
Phel_contig_19121	Q9HAR2	7.00E-44			Latrophilin-3 (Calcium-independent alpha-latrotoxin receptor 3) (CIRL-3) (Lectomedin-3)	cell surface receptor linked signal transduction; G-protein coupled receptor protein signaling pathway
Phel_contig_2063	P97717	3.00E-24	3.971870302	1.77E-11	Alpha-1B adrenergic receptor (Alpha-1B adrenoreceptor) (Alpha-1B adrenoceptor)	cell surface receptor linked signal transduction; G-protein coupled receptor protein signaling pathway
Phel_contig_22940	P30937	1.00E-15			Somatostatin receptor type 4 (SS-4-R) (SS4-R) (SS4R)	cell surface receptor linked signal transduction; G-protein coupled receptor protein signaling pathway
Phel_contig_2373	P97292	1.00E-26	4.416984755	4.39E-07	Histamine H2 receptor (H2R) (HH2R) (Gastric receptor I)	cell surface receptor linked signal transduction; G-protein coupled receptor protein signaling pathway
Phel_contig_24090	Q923Y7	4.00E-06	-1.743557501	0.030029142	Trace amine-associated receptor 4 (TaR-4) (Trace amine receptor 4) (2-phenylethylamine receptor) (Trace amine receptor 2) (TaR-2)	cell surface receptor linked signal transduction; G-protein coupled receptor protein signaling pathway
Phel_contig_24419	Q9HAR2	8.00E-31			Latrophilin-3 (Calcium-independent alpha-latrotoxin receptor 3) (CIRL-3) (Lectomedin-3)	cell surface receptor linked signal transduction; G-protein coupled receptor protein signaling pathway
Phel_contig_25982	Q1WLP9	5.00E-08	-2.218969359	0.040816036	C-C chemokine receptor type 9 (C-C CKR-9) (CC-CKR-9) (CCR-9) (CD antigen CDw199)	cell surface receptor linked signal transduction; G-protein coupled receptor protein signaling pathway
Phel_contig_2601	Q8K4S1	3.00E-11	3.384740156	1.49E-06	1-phosphatidylinositol 4 5-bisphosphate phosphodiesterase epsilon-1 (EC 3.1.4.11) (Phosphoinositide phospholipase C-epsilon-1) (Phospholipase C-epsilon-1) (PLC-epsilon-1)	cell surface receptor linked signal transduction; G-protein coupled receptor protein signaling pathway
Phel_contig_26218	B7ZCC9	3.00E-11			Probable G-protein coupled receptor 112	cell surface receptor linked signal transduction; G-protein coupled receptor protein signaling pathway
Phel_contig_2786	Q5RDQ8	8.00E-153	-2.752546514	2.12E-07	Metabotropic glutamate receptor 7 (mGluR7)	cell surface receptor linked signal transduction; G-protein coupled receptor protein signaling pathway
Phel_contig_2796	Q8K4S1	5.00E-114	3.709241507	3.30E-05	1-phosphatidylinositol 4 5-bisphosphate phosphodiesterase epsilon-1 (EC 3.1.4.11) (Phosphoinositide phospholipase C-epsilon-1) (Phospholipase C-epsilon-1) (PLC-epsilon-1)	cell surface receptor linked signal transduction; G-protein coupled receptor protein signaling pathway
Phel_contig_29418	Q80T41	1.00E-18	-3.581700637	0.016770254	Gamma-aminobutyric acid type B receptor subunit 2 (GABA-B receptor 2) (GABA-B-R2) (GABA-BR2) (GABABR2) (Gb2) (G-protein coupled receptor 51)	cell surface receptor linked signal transduction; G-protein coupled receptor protein signaling pathway
Phel_contig_30182	P46023	4.00E-24			G-protein coupled receptor GRL101	cell surface receptor linked signal transduction; G-protein coupled receptor protein signaling pathway
Phel_contig_3210	B7ZCC9	5.00E-51	-1.874289716	0.005818929	Probable G-protein coupled receptor 112	cell surface receptor linked signal transduction; G-protein coupled receptor protein signaling pathway
Phel_contig_3218	Q6NS52	0	2.179521	0.001274781	Diacylglycerol kinase beta (DAG kinase beta) (EC 2.7.1.107) (Diglyceride kinase beta) (DGK-beta)	cell surface receptor linked signal transduction; G-protein coupled receptor protein signaling pathway
Phel_contig_3895	B7ZCC9	7.00E-08			Probable G-protein coupled receptor 112	cell surface receptor linked signal transduction; G-protein coupled receptor protein signaling pathway
Phel_contig_5268	Q08DH5	8.00E-14	-1.602223464	0.044099374	Regulator of G-protein signaling 7-binding protein (R7 family-binding protein)	cell surface receptor linked signal transduction; G-protein coupled receptor protein signaling pathway
Phel_contig_6028	B7ZCC9	3.00E-43			Probable G-protein coupled receptor 112	cell surface receptor linked signal transduction; G-protein coupled receptor protein signaling pathway
Phel_contig_637	P30939	8.00E-12	2.112314467	0.000868164	5-hydroxytryptamine receptor 1F (5-HT-1F) (5-HT1F) (Serotonin receptor 1F)	cell surface receptor linked signal transduction; G-protein coupled receptor protein signaling pathway
Phel_contig_6527	P0C5J4	3.00E-08	1.389770757	0.015261207	Probable G-protein coupled receptor 52	cell surface receptor linked signal transduction; G-protein coupled receptor protein signaling pathway
Phel_contig_7895	P56489	2.00E-47	-2.237927979	0.003907935	Muscarinic acetylcholine receptor M1	cell surface receptor linked signal transduction; G-protein coupled receptor protein signaling pathway
Phel_contig_8033	P24628	4.00E-21	-1.592393085	0.018608458	D(2) dopamine receptor A (D2R-A) (D2R 1)	cell surface receptor linked signal transduction; G-protein coupled receptor protein signaling pathway
Phel_contig_8096	Q9HAR2	8.00E-40	-2.877695167	0.005561545	Latrophilin-3 (Calcium-independent alpha-latrotoxin receptor 3) (CIRL-3) (Lectomedin-3)	cell surface receptor linked signal transduction; G-protein coupled receptor protein signaling pathway
Phel_contig_8658	Q28005	1.00E-09	-4.572524167	0.000563325	Lutropin-choriogonadotropic hormone receptor (LH/CG-R) (Luteinizing hormone receptor) (LSH-R)	cell surface receptor linked signal transduction; G-protein coupled receptor protein signaling pathway
Phel_contig_2260	P40189	1.00E-19	10.9186787	3.14E-45	Interleukin-6 receptor subunit beta (IL-6 receptor subunit beta) (IL-6R subunit beta) (IL-6R-beta) (IL-6RB) (CDw130) (Interleukin-6 signal transducer) (Membrane glycoprotein 130) (gp130) (Oncostatin-M receptor subunit alpha) (CD antigen CD130)	cell surface receptor linked signal transduction; positive regulation of immune response; positive regulation of immune system process; regulation of cytokine production
Phel_contig_9238	Q29RN6	1.00E-65	-2.096786622	6.37E-07	Suppressor of cytokine signaling 5 (SOCS-5)	cell surface receptor linked signal transduction; positive regulation of immune system process
Phel_contig_961	P40190	1.00E-17	3.405349707	0.000100448	Interleukin-6 receptor subunit beta (IL-6 receptor subunit beta) (IL-6R subunit beta) (IL-6R-beta) (IL-6RB) (Interleukin-6 signal transducer) (Membrane glycoprotein 130) (gp130) (Oncostatin-M receptor subunit alpha) (CD antigen CD130)	cell surface receptor linked signal transduction; positive regulation of immune system process
Phel_contig_11415	Q8BZM1	3.00E-52	-1.980203935	0.027125036	Glomulin (FK506-binding protein-associated protein) (FAP) (FKBP-associated protein)	cell surface receptor linked signal transduction; regulation of cytokine biosynthetic process; regulation of cytokine productiion
Phel_contig_10373	Q8K4S1	1.00E-19	4.265538932	0.000408419	1-phosphatidylinositol 4 5-bisphosphate phosphodiesterase epsilon-1 (EC 3.1.4.11) (Phosphoinositide phospholipase C-epsilon-1) (Phospholipase C-epsilon-1) (PLC-epsilon-1)	cell surface receptor linked signal transduction;G-protein coupled receptor protein signaling pathway
Phel_contig_11488	Q9UGM3	2.00E-45	-2.222603229	0.000355912	Deleted in malignant brain tumors 1 protein (Glycoprotein 340) (Gp-340) (Hensin) (Salivary agglutinin) (SAG) (Surfactant pulmonary-associated D-binding protein)	humoral immune response; immune response; innate immune response
Phel_contig_14847	Q9UGM3	1.00E-49			Deleted in malignant brain tumors 1 protein (Glycoprotein 340) (Gp-340) (Hensin) (Salivary agglutinin) (SAG) (Surfactant pulmonary-associated D-binding protein)	humoral immune response; immune response; innate immune response
Phel_contig_1748	Q9UGM3	0	5.178161207	1.59E-12	Deleted in malignant brain tumors 1 protein (Glycoprotein 340) (Gp-340) (Hensin) (Salivary agglutinin) (SAG) (Surfactant pulmonary-associated D-binding protein)	humoral immune response; immune response; innate immune response
Phel_contig_2588	Q9UGM3	2.00E-68	-1.992182709	0.025636471	Deleted in malignant brain tumors 1 protein (Glycoprotein 340) (Gp-340) (Hensin) (Salivary agglutinin) (SAG) (Surfactant pulmonary-associated D-binding protein)	humoral immune response; immune response; innate immune response
Phel_contig_5421	Q9UGM3	0			Deleted in malignant brain tumors 1 protein (Glycoprotein 340) (Gp-340) (Hensin) (Salivary agglutinin) (SAG) (Surfactant pulmonary-associated D-binding protein)	humoral immune response; immune response; innate immune response
Phel_contig_10058	P20749	6.00E-58	2.763287584	0.038122671	B-cell lymphoma 3 protein (BCL-3) (Proto-oncogene BCL3)	humoral immune response; immune response; regulation of cytokine biosynthetic process; regulation of cytokine production
Phel_contig_4093	Q9Z2F6	6.00E-24	2.694539276	0.001586331	B-cell lymphoma 3 protein homolog (BCL-3)	humoral immune response; immune response; regulation of cytokine biosynthetic process; regulation of cytokine production
Phel_contig_1507	P09215	0	2.622828773	0.000406184	Protein kinase C delta type (EC 2.7.11.13) (nPKC-delta) [Cleaved into: Protein kinase C delta type regulatory subunit; Protein kinase C delta type catalytic subunit (Sphingosine-dependent protein kinase-1) (SDK1)]	immune response
Phel_contig_1891	Q9UH65	3.00E-42	2.125270995	0.000129591	Switch-associated protein 70 (SWAP-70)	immune response
Phel_contig_2843	Q9H0E2	5.00E-78	1.860894153	0.023755969	Toll-interacting protein	immune response
Phel_contig_3613	P90850	1.00E-122	3.805693293	1.96E-05	Uncharacterized peptidase C1-like protein F26E4.3	immune response
Phel_contig_3786	Q64337	8.00E-13	3.559941147	9.41E-06	Sequestosome-1 (STONE14) (Ubiquitin-binding protein p62)	immune response
Phel_contig_385	O08623	9.00E-09	2.417223297	0.004268898	Sequestosome-1 (Protein kinase C-zeta-interacting protein) (PKC-zeta-interacting protein) (Ubiquitin-binding protein p62)	immune response
Phel_contig_4022	P40792	2.00E-74	1.696515931	0.011099985	Ras-related protein Rac1	immune response
Phel_contig_707	Q9WTK5	1.00E-11	2.620803302	0.000730597	Nuclear factor NF-kappa-B p100 subunit (DNA-binding factor KBF2) (Nuclear factor of kappa light polypeptide gene enhancer in B-cells 2) [Cleaved into: Nuclear factor NF-kappa-B p52 subunit]	immune response
Phel_contig_2450	B6ZK77	3.00E-09			Interleukin-1 receptor accessory protein-like 1-B	immune response; innate immune response
Phel_contig_2458	Q5XJ85	7.00E-08	2.106441104	1.42E-06	Myeloid differentiation primary response protein MyD88	immune response; innate immune response
Phel_contig_7638	B6ZK77	7.00E-08	4.202417468	1.13E-05	Interleukin-1 receptor accessory protein-like 1-B	immune response; innate immune response
Phel_contig_7999	O75594	2.00E-39	-3.463077515	2.13E-11	Peptidoglycan recognition protein 1 (Peptidoglycan recognition protein short) (PGRP-S)	immune response; innate immune response
Phel_contig_9242	Q9UHD2	2.00E-140	2.585739833	0.001052501	Serine/threonine-protein kinase TBK1 (EC 2.7.11.1) (NF-kappa-B-activating kinase) (T2K) (TANK-binding kinase 1)	immune response; innate immune response
Phel_contig_1244	P58682	5.00E-52	2.619669593	0.012682823	Toll-like receptor 8 (CD antigen CD288)	immune response; innate immune response; positive regulation of immune response; positive regulation of immune system process; regulation of cytokine biosynthetic process; regulation of cytokine production
Phel_contig_12563	Q15399	1.00E-13	1.780224081	0.013437823	Toll-like receptor 1 (Toll/interleukin-1 receptor-like protein) (TIL) (CD antigen CD281)	immune response; innate immune response; regulation of cytokine biosynthetic proces; regulation of cytokine production
Phel_contig_20201	O95786	2.00E-56			Probable ATP-dependent RNA helicase DDX58 (EC 3.6.4.13) (DEAD box protein 58) (RIG-I-like receptor 1) (RLR-1) (Retinoic acid-inducible gene 1 protein) (RIG-1) (Retinoic acid-inducible gene I protein) (RIG-I)	immune response; innate immune response; regulation of cytokine production
Phel_contig_2368	O95786	1.00E-121			Probable ATP-dependent RNA helicase DDX58 (EC 3.6.4.13) (DEAD box protein 58) (RIG-I-like receptor 1) (RLR-1) (Retinoic acid-inducible gene 1 protein) (RIG-1) (Retinoic acid-inducible gene I protein) (RIG-I)	immune response; innate immune response; regulation of cytokine production
Phel_contig_5554	O95786	2.00E-33			Probable ATP-dependent RNA helicase DDX58 (EC 3.6.4.13) (DEAD box protein 58) (RIG-I-like receptor 1) (RLR-1) (Retinoic acid-inducible gene 1 protein) (RIG-1) (Retinoic acid-inducible gene I protein) (RIG-I)	immune response; innate immune response; regulation of cytokine production
Phel_contig_8135	O95786	5.00E-54	1.641419	0.017814954	Probable ATP-dependent RNA helicase DDX58 (EC 3.6.4.13) (DEAD box protein 58) (RIG-I-like receptor 1) (RLR-1) (Retinoic acid-inducible gene 1 protein) (RIG-1) (Retinoic acid-inducible gene I protein) (RIG-I)	immune response; innate immune response; regulation of cytokine production
Phel_contig_273	P17676	3.00E-15	1.304168435	0.035560785	CCAAT/enhancer-binding protein beta (C/EBP beta) (Liver activator protein) (LAP) (Liver-enriched inhibitory protein) (LIP) (Nuclear factor NF-IL6) (Transcription factor 5) (TCF-5)	immune response; regulation of cytokine biosynthetic process; regulation of cytokine production
Phel_contig_1605	A7MB54	3.00E-33	1.687794847	0.010061099	H2.0-like homeobox protein (Homeobox protein HLX1)	positive regulation of immune system process
Phel_contig_1300	Q63369	6.00E-70	1.66720841	0.008053012	Nuclear factor NF-kappa-B p105 subunit (DNA-binding factor KBF1) (EBP-1) (Nuclear factor of kappa light polypeptide gene enhancer in B-cells 1) [Cleaved into: Nuclear factor NF-kappa-B p50 subunit] (Fragment)	regulation of cytokine biosynthetic process; regulation of cytokine production
Phel_contig_15442	Q04861	6.00E-99	2.468969431	0.016570033	Nuclear factor NF-kappa-B p105 subunit (Nuclear factor of kappa light polypeptide gene enhancer in B-cells 1) [Cleaved into: Nuclear factor NF-kappa-B p50 subunit]	regulation of cytokine biosynthetic process; regulation of cytokine production
Phel_contig_19889	Q99943	4.00E-44	-3.513550086	0.000468937	1-acyl-sn-glycerol-3-phosphate acyltransferase alpha (EC 2.3.1.51) (1-acylglycerol-3-phosphate O-acyltransferase 1) (1-AGP acyltransferase 1) (1-AGPAT 1) (Lysophosphatidic acid acyltransferase alpha) (LPAAT-alpha) (Protein G15)	regulation of cytokine production
Phel_contig_28920	Q99943	9.00E-44			1-acyl-sn-glycerol-3-phosphate acyltransferase alpha (EC 2.3.1.51) (1-acylglycerol-3-phosphate O-acyltransferase 1) (1-AGP acyltransferase 1) (1-AGPAT 1) (Lysophosphatidic acid acyltransferase alpha) (LPAAT-alpha) (Protein G15)	regulation of cytokine production
Phel_contig_1
Phel_contig_10			7.629819638	2.77E-19
Phel_contig_100	Q16513	5.00E-162			Serine/threonine-protein kinase N2 (EC 2.7.11.13) (PKN gamma) (Protein kinase C-like 2) (Protein-kinase C-related kinase 2)
Phel_contig_1000	Q8R4U2	5.00E-146			Protein disulfide-isomerase (PDI) (EC 5.3.4.1) (Prolyl 4-hydroxylase subunit beta) (p58)
Phel_contig_10000
Phel_contig_10001			1.601804106	0.043543931
Phel_contig_10002
Phel_contig_10003
Phel_contig_10004
Phel_contig_10005			-2.690082885	0.034974141
Phel_contig_10006	Q9Y2H9	6.00E-132			Microtubule-associated serine/threonine-protein kinase 1 (EC 2.7.11.1) (Syntrophin-associated serine/threonine-protein kinase)
Phel_contig_10007
Phel_contig_10008
Phel_contig_10009
Phel_contig_1001
Phel_contig_10010			2.796337314	0.012646726
Phel_contig_10011
Phel_contig_10012
Phel_contig_10013			-2.055003426	0.000815876
Phel_contig_10014
Phel_contig_10015
Phel_contig_10016
Phel_contig_10017
Phel_contig_10018
Phel_contig_10019
Phel_contig_1002
Phel_contig_10020
Phel_contig_10021	Q96MU7	1.00E-73			YTH domain-containing protein 1 (Putative splicing factor YT521)
Phel_contig_10022
Phel_contig_10023
Phel_contig_10024
Phel_contig_10025	Q8BFQ8	2.00E-70			Parkinson disease 7 domain-containing protein 1
Phel_contig_10026
Phel_contig_10027
Phel_contig_10028
Phel_contig_10029
Phel_contig_1003
Phel_contig_10030	Q5RA95	3.00E-69			Protein NDRG3 (N-myc downstream-regulated gene 3 protein)
Phel_contig_10031	Q8LEV3	5.00E-07			BTB/POZ domain-containing protein At2g30600
Phel_contig_10032
Phel_contig_10033
Phel_contig_10034	B9EKI3	2.00E-161			TATA element modulatory factor (TMF) (Androgen receptor coactivator 160 kDa protein) (Androgen receptor-associated protein of 160 kDa)
Phel_contig_10035
Phel_contig_10036
Phel_contig_10037
Phel_contig_10038
Phel_contig_10039	Q5FVB0	1.00E-59			Ataxin-10 (Spinocerebellar ataxia type 10 protein homolog)
Phel_contig_1004
Phel_contig_10040	Q6EAS5	0			1 4-alpha-glucan-branching enzyme (EC 2.4.1.18) (Brancher enzyme) (Glycogen-branching enzyme)
Phel_contig_10041
Phel_contig_10042
Phel_contig_10043
Phel_contig_10044	Q13075	5.00E-12			Baculoviral IAP repeat-containing protein 1 (Neuronal apoptosis inhibitory protein)
Phel_contig_10045			3.340556974	0.000436297
Phel_contig_10046
Phel_contig_10047	Q12767	1.00E-18			Uncharacterized protein KIAA0195 (Transmembrane protein 94)
Phel_contig_10048
Phel_contig_10049	Q54PZ6	2.00E-20			Putative uncharacterized protein DDB_G0284213
Phel_contig_1005			-1.721447873	0.000745221
Phel_contig_10050	Q5R7A2	2.00E-150	-1.592852311	0.000766082	Chitobiosyldiphosphodolichol beta-mannosyltransferase (EC 2.4.1.142) (Asparagine-linked glycosylation protein 1 homolog) (Beta-1 4-mannosyltransferase) (GDP-Man:GlcNAc2-PP-dolichol mannosyltransferase) (GDP-mannose-dolichol diphosphochitobiose mannosyltransferase)
Phel_contig_10051
Phel_contig_10052
Phel_contig_10053	Q13075	2.00E-13			Baculoviral IAP repeat-containing protein 1 (Neuronal apoptosis inhibitory protein)
Phel_contig_10054	P55175	7.00E-54			Hydrolase sll0601 (EC 3.5.-.-)
Phel_contig_10055
Phel_contig_10056
Phel_contig_10057
Phel_contig_10059
Phel_contig_1006			-2.115714157	0.000844528
Phel_contig_10060
Phel_contig_10061
Phel_contig_10062
Phel_contig_10063
Phel_contig_10064			2.057708305	0.041325332
Phel_contig_10065			2.460353237	0.002415873
Phel_contig_10066
Phel_contig_10067
Phel_contig_10068	Q8BVE8	1.00E-127			Histone-lysine N-methyltransferase NSD2 (EC 2.1.1.43) (Multiple myeloma SET domain-containing protein) (MMSET) (Nuclear SET domain-containing protein 2) (NSD2) (Wolf-Hirschhorn syndrome candidate 1 protein homolog) (WHSC1)
Phel_contig_10069	Q5XXB5	0			DNA mismatch repair protein Msh2 (MutS protein homolog 2)
Phel_contig_1007
Phel_contig_10070
Phel_contig_10071	A1A546	4.00E-11			Intestine-specific homeobox
Phel_contig_10072
Phel_contig_10073
Phel_contig_10074	P22232	1.00E-152			rRNA 2'-O-methyltransferase fibrillarin (EC 2.1.1.-)
Phel_contig_10075
Phel_contig_10076	Q6EV69	8.00E-18			GDP-fucose protein O-fucosyltransferase 1 (EC 2.4.1.221) (Peptide-O-fucosyltransferase 1) (O-FucT-1)
Phel_contig_10077
Phel_contig_10078	Q3T9Z9	9.00E-08			Zinc finger with UFM1-specific peptidase domain protein
Phel_contig_10079
Phel_contig_1008
Phel_contig_10080
Phel_contig_10081	P70459	1.00E-49			ETS domain-containing transcription factor ERF
Phel_contig_10082
Phel_contig_10083
Phel_contig_10084
Phel_contig_10085
Phel_contig_10086
Phel_contig_10087
Phel_contig_10088			-3.796616542	0.000170115
Phel_contig_10089	Q92AG1	6.00E-27			Manganese-binding lipoprotein MntA
Phel_contig_1009	P00637	1.00E-148			Fructose-1 6-bisphosphatase 1 (FBPase 1) (EC 3.1.3.11) (D-fructose-1 6-bisphosphate 1-phosphohydrolase 1)
Phel_contig_10090	Q96LT7	6.00E-43			Protein C9orf72
Phel_contig_10091			-2.418413932	0.028934436
Phel_contig_10092			-1.755591623	0.000840942
Phel_contig_10093
Phel_contig_10094
Phel_contig_10095			-2.762318707	0.002095247
Phel_contig_10096	Q5RC04	0	1.970550751	0.020902293	Ras-GEF domain-containing family member 1B
Phel_contig_10097
Phel_contig_10098
Phel_contig_10099
Phel_contig_101	A7T167	8.00E-173			Protein GDAP2 homolog
Phel_contig_1010	Q00610	2.00E-28			Clathrin heavy chain 1 (Clathrin heavy chain on chromosome 17) (CLH-17)
Phel_contig_10100
Phel_contig_10101	O32164	5.00E-28	4.295415433	0.003063079	Probable cysteine desulfurase (EC 2.8.1.7)
Phel_contig_10102
Phel_contig_10103	Q28CM8	7.00E-51			ADP-ribosylation factor GTPase-activating protein 2 (ARF GAP 2) (GTPase-activating protein ZNF289) (Zinc finger protein 289)
Phel_contig_10104			-2.057431609	0.002189968
Phel_contig_10105	Q7ZYH1	7.00E-137			Target of rapamycin complex 2 subunit MAPKAP1 (TORC2 subunit MAPKAP1) (Mitogen-activated protein kinase 2-associated protein 1) (Stress-activated map kinase-interacting protein 1) (SAPK-interacting protein 1)
Phel_contig_10106
Phel_contig_10107	Q8BQZ4	3.00E-107			Ral GTPase-activating protein subunit beta (p170)
Phel_contig_10108	P97433	1.00E-91			Rho guanine nucleotide exchange factor 28 (190 kDa guanine nucleotide exchange factor) (p190-RhoGEF) (p190RhoGEF) (Rho guanine nucleotide exchange factor) (Rho-interacting protein 2)
Phel_contig_10109
Phel_contig_1011	Q71R50	3.00E-78			Dehydrogenase/reductase SDR family member 11 (EC 1.-.-.-)
Phel_contig_10110
Phel_contig_10111	O81884	2.00E-72	-1.317443337	0.030643882	L-galactose dehydrogenase (At-GalDH) (L-GalDH) (EC 1.1.1.316)
Phel_contig_10112
Phel_contig_10113
Phel_contig_10114	Q64604	2.00E-08			Receptor-type tyrosine-protein phosphatase F (EC 3.1.3.48) (Leukocyte common antigen related) (LAR)
Phel_contig_10115
Phel_contig_10116	Q8N806	1.00E-103			Putative E3 ubiquitin-protein ligase UBR7 (EC 6.3.2.-) (N-recognin-7)
Phel_contig_10117	P15062	1.00E-30			Transforming protein p68/c-ets-1
Phel_contig_10119	Q7SX99	0			Fumarate hydratase mitochondrial (Fumarase) (EC 4.2.1.2)
Phel_contig_1012	Q9EPQ7	1.00E-43			StAR-related lipid transfer protein 5 (START domain-containing protein 5) (StARD5)
Phel_contig_10120	P58270	7.00E-25			Zinc finger protein DPF3 (Zinc finger protein cer-d4)
Phel_contig_10121	Q7Z6Z7	0			E3 ubiquitin-protein ligase HUWE1 (EC 6.3.2.-) (ARF-binding protein 1) (ARF-BP1) (HECT UBA and WWE domain-containing protein 1) (Homologous to E6AP carboxyl terminus homologous protein 9) (HectH9) (Large structure of UREB1) (LASU1) (Mcl-1 ubiquitin ligase E3) (Mule) (Upstream regulatory element-binding protein 1) (URE-B1) (URE-binding protein 1)
Phel_contig_10122
Phel_contig_10123			-2.388892667	0.012682823
Phel_contig_10124
Phel_contig_10125
Phel_contig_10126	Q9QZS7	2.00E-06			Nephrin (Renal glomerulus-specific cell adhesion receptor)
Phel_contig_10127	O00750	0			Phosphatidylinositol 4-phosphate 3-kinase C2 domain-containing subunit beta (PI3K-C2-beta) (PtdIns-3-kinase C2 subunit beta) (EC 2.7.1.154) (C2-PI3K) (Phosphoinositide 3-kinase-C2-beta)
Phel_contig_10128	A6NIH7	3.00E-94			Protein unc-119 homolog B
Phel_contig_10129
Phel_contig_1013	Q5SQX6	0			Cytoplasmic FMR1-interacting protein 2 (p53-inducible protein 121)
Phel_contig_10130
Phel_contig_10131	Q6GNG8	9.00E-34	-1.673461274	0.047158931	PRKR-interacting protein 1 homolog
Phel_contig_10132	Q3UIR3	5.00E-10			E3 ubiquitin-protein ligase DTX3L (EC 6.3.2.-) (Protein deltex-3-like)
Phel_contig_10133
Phel_contig_10134	Q9XZC8	2.00E-40			Semaphorin-2A (Sema-2A) (Sema II)
Phel_contig_10135
Phel_contig_10136			1.440499441	0.029058394
Phel_contig_10137
Phel_contig_10138			-1.41942406	0.030643882
Phel_contig_10139
Phel_contig_1014			2.666093009	0.005439796
Phel_contig_10140	Q6PAM1	9.00E-105			Alpha-taxilin
Phel_contig_10141
Phel_contig_10142
Phel_contig_10143
Phel_contig_10144
Phel_contig_10146
Phel_contig_10147	P53803	1.00E-20	-1.217439512	0.049715637	DNA-directed RNA polymerases I II and III subunit RPABC4 (RNA polymerases I II and III subunit ABC4) (ABC10-alpha) (DNA-directed RNA polymerase II subunit K) (RNA polymerase II 7.0 kDa subunit) (RPB7.0) (RPB10alpha)
Phel_contig_10148
Phel_contig_10149	Q3T0E1	2.00E-53			Exosome complex component RRP40 (Exosome component 3) (Ribosomal RNA-processing protein 40)
Phel_contig_1015
Phel_contig_10150	Q6PF55	2.00E-09			Actin filament-associated protein 1-like 2 (AFAP1-like protein 2)
Phel_contig_10151
Phel_contig_10152
Phel_contig_10153
Phel_contig_10154
Phel_contig_10155			1.521465497	0.018488133
Phel_contig_10156			-1.723297353	0.003556736
Phel_contig_10157			-2.171110921	7.35E-05
Phel_contig_10158
Phel_contig_10159			-1.718168244	0.000468085
Phel_contig_1016	Q9JID6	0			Long-chain-fatty-acid--CoA ligase 1 (EC 6.2.1.3) (Long-chain acyl-CoA synthetase 1) (LACS 1) (Palmitoyl-CoA ligase)
Phel_contig_10160	Q8BZQ7	0	-1.350066246	0.027634904	Anaphase-promoting complex subunit 2 (APC2) (Cyclosome subunit 2)
Phel_contig_10161	P04176	2.00E-35	-2.484041052	0.012294203	Phenylalanine-4-hydroxylase (PAH) (EC 1.14.16.1) (Phe-4-monooxygenase)
Phel_contig_10162
Phel_contig_10163
Phel_contig_10164
Phel_contig_10165			3.231613387	1.09E-07
Phel_contig_10166	Q9Y6I9	3.00E-44			Testis-expressed sequence 264 protein (Putative secreted protein Zsig11)
Phel_contig_10167	P79888	4.00E-103			S-adenosylmethionine decarboxylase proenzyme (AdoMetDC) (SAMDC) (EC 4.1.1.50) [Cleaved into: S-adenosylmethionine decarboxylase alpha chain; S-adenosylmethionine decarboxylase beta chain]
Phel_contig_10168
Phel_contig_10169
Phel_contig_1017
Phel_contig_10170
Phel_contig_10171
Phel_contig_10172	Q7T010	3.00E-168	-2.434714507	0.001160307	Glutamyl-tRNA(Gln) amidotransferase subunit B mitochondrial (Glu-AdT subunit B) (EC 6.3.5.-) (Cytochrome c oxidase assembly factor PET112 homolog) (PET112-like)
Phel_contig_10173
Phel_contig_10174
Phel_contig_10175
Phel_contig_10176	P37892	1.00E-59			Carboxypeptidase E (CPE) (EC 3.4.17.10) (Carboxypeptidase H) (CPH) (Enkephalin convertase) (Prohormone-processing carboxypeptidase)
Phel_contig_10177
Phel_contig_10178			-2.568473404	2.50E-05
Phel_contig_10179	Q0VFM0	6.00E-10			Zinc finger protein-like 1
Phel_contig_1018
Phel_contig_10180
Phel_contig_10181
Phel_contig_10182			3.447741759	0.01720805
Phel_contig_10183
Phel_contig_10184
Phel_contig_10186
Phel_contig_10187
Phel_contig_10188	P41512	0			DNA topoisomerase 1 (EC 5.99.1.2) (DNA topoisomerase I)
Phel_contig_10189	P83456	1.00E-31			Alkaline phosphatase (AP) (EC 3.1.3.1)
Phel_contig_1019	Q9Y566	2.00E-132	1.666897941	0.003891528	SH3 and multiple ankyrin repeat domains protein 1 (Shank1) (Somatostatin receptor-interacting protein) (SSTR-interacting protein) (SSTRIP)
Phel_contig_10190
Phel_contig_10191	Q9D1L9	4.00E-17			Ragulator complex protein LAMTOR5 (Late endosomal/lysosomal adaptor and MAPK and MTOR activator 5)
Phel_contig_10192
Phel_contig_10193
Phel_contig_10194
Phel_contig_10195
Phel_contig_10196
Phel_contig_10197
Phel_contig_10198			1.800466768	0.003007322
Phel_contig_10199
Phel_contig_102	Q6IFY7	2.00E-49			Reticulon-1-A (RTN1.1) (xRTN1) (XRTN1-C.1)
Phel_contig_1020	Q9N3X8	3.00E-09			Protein sidekick homolog (Neuronal IgCAM protein 4)
Phel_contig_10200	Q6P286	4.00E-167			Probable 2-oxoglutarate dehydrogenase E1 component DHKTD1 mitochondrial (EC 1.2.4.2) (Dehydrogenase E1 and transketolase domain-containing protein 1)
Phel_contig_10201
Phel_contig_10202
Phel_contig_10203	Q8WPD0	1.00E-31			Alpha-N-acetylgalactosamine-specific lectin (Alpha-N-acetylgalactosamine-binding lectin) (GalNAc-specific lectin) (Lectin) (ApL) (Tn antigen-specific lectin)
Phel_contig_10204
Phel_contig_10205
Phel_contig_10206	Q6IQ97	8.00E-45			RNA-binding protein 4.1 (RNA-binding motif protein 4.1)
Phel_contig_10207
Phel_contig_10208			4.04556529	1.52E-05
Phel_contig_10209	Q3V1V3	9.00E-110			ESF1 homolog (ABT1-associated protein)
Phel_contig_1021			2.94691421	2.98E-06
Phel_contig_10210
Phel_contig_10211
Phel_contig_10212	A8KBF3	7.00E-154			Piwi-like protein 2
Phel_contig_10213	Q13454	6.00E-146			Tumor suppressor candidate 3 (Magnesium uptake/transporter TUSC3) (Protein N33)
Phel_contig_10214			-1.842988671	0.000184138
Phel_contig_10215
Phel_contig_10216
Phel_contig_10217	B5XGE7	8.00E-74			Trafficking protein particle complex subunit 2-like protein
Phel_contig_10218
Phel_contig_10219
Phel_contig_1022	Q3T0B7	2.00E-44			40S ribosomal protein S27-like
Phel_contig_10220
Phel_contig_10221
Phel_contig_10222	Q9D8T4	7.00E-63			Golgi apparatus membrane protein TVP23 homolog B
Phel_contig_10223
Phel_contig_10224	P60924	6.00E-09	2.987153083	0.002144794	Death ligand signal enhancer
Phel_contig_10226
Phel_contig_10227
Phel_contig_10228	Q9BVL4	3.00E-105			Selenoprotein O (SelO)
Phel_contig_10229	O35760	9.00E-88			Isopentenyl-diphosphate Delta-isomerase 1 (EC 5.3.3.2) (Isopentenyl pyrophosphate isomerase 1) (IPP isomerase 1) (IPPI1)
Phel_contig_1023			-1.100028505	0.036322463
Phel_contig_10230
Phel_contig_10231
Phel_contig_10232
Phel_contig_10233
Phel_contig_10234
Phel_contig_10235			-1.798407939	0.001468778
Phel_contig_10236
Phel_contig_10237
Phel_contig_10238
Phel_contig_1024
Phel_contig_10240
Phel_contig_10241
Phel_contig_10242
Phel_contig_10243
Phel_contig_10244			2.814871421	0.001420807
Phel_contig_10245
Phel_contig_10246
Phel_contig_10247			1.579348976	0.022351568
Phel_contig_10248	Q5XK91	6.00E-13			Fibrinogen C domain-containing protein 1-B
Phel_contig_10249	Q8NFD5	2.00E-91			AT-rich interactive domain-containing protein 1B (ARID domain-containing protein 1B) (BRG1-associated factor 250b) (BAF250B) (BRG1-binding protein hELD/OSA1) (Osa homolog 2) (hOsa2) (p250R)
Phel_contig_1025
Phel_contig_10250
Phel_contig_10251
Phel_contig_10252
Phel_contig_10253	Q8KY18	2.00E-63			Alanine dehydrogenase (EC 1.4.1.1)
Phel_contig_10254	Q9C0F0	1.00E-11			Putative Polycomb group protein ASXL3 (Additional sex combs-like protein 3)
Phel_contig_10255
Phel_contig_10256	Q8R151	2.00E-135	-2.226157942	0.036058651	NFX1-type zinc finger-containing protein 1
Phel_contig_10257
Phel_contig_10258	Q64459	3.00E-95			Cytochrome P450 3A11 (EC 1.14.14.1) (CYPIIIA11) (Cytochrome P-450IIIAM1) (Cytochrome P-450UT)
Phel_contig_10259
Phel_contig_1026	Q6VAB6	1.00E-96			Kinase suppressor of Ras 2 (hKSR2)
Phel_contig_10260	Q9DBI0	1.00E-19			Transmembrane protease serine 6 (EC 3.4.21.-) (Matriptase-2)
Phel_contig_10261	P17560	6.00E-108	2.526009296	0.006765793	N-acylglucosamine 2-epimerase (AGE) (EC 5.1.3.8) (GlcNAc 2-epimerase) (N-acetyl-D-glucosamine 2-epimerase) (Renin-binding protein) (RnBP)
Phel_contig_10262	Q96QF0	2.00E-56	1.932176993	0.006276644	Rab-3A-interacting protein (Rab3A-interacting protein) (Rabin-3) (SSX2-interacting protein)
Phel_contig_10263			1.256488759	0.034548489
Phel_contig_10264
Phel_contig_10265	Q5ZKA5	2.00E-115			Bifunctional methylenetetrahydrofolate dehydrogenase/cyclohydrolase mitochondrial [Includes: NAD-dependent methylenetetrahydrofolate dehydrogenase (EC 1.5.1.15); Methenyltetrahydrofolate cyclohydrolase (EC 3.5.4.9)]
Phel_contig_10266
Phel_contig_10267			2.48342144	0.002995841
Phel_contig_10268
Phel_contig_10269	Q98930	0			Sortilin-related receptor (Low-density lipoprotein receptor relative with 11 ligand-binding repeats) (LDLR relative with 11 ligand-binding repeats) (LR11) (SorLA-1) (Sorting protein-related receptor containing LDLR class A repeats) (SorLA) (Fragment)
Phel_contig_1027	P23787	0	1.542575095	0.001918373	Transitional endoplasmic reticulum ATPase (TER ATPase) (EC 3.6.4.6) (15S Mg(2+)-ATPase p97 subunit) (p97) (Valosin-containing protein) (VCP)
Phel_contig_10270
Phel_contig_10271
Phel_contig_10272	Q96H20	7.00E-101			Vacuolar-sorting protein SNF8 (ELL-associated protein of 30 kDa) (ESCRT-II complex subunit VPS22) (hVps22)
Phel_contig_10273	P50747	7.00E-133			Biotin--protein ligase (EC 6.3.4.-) (Biotin apo-protein ligase) [Includes: Biotin--[methylmalonyl-CoA-carboxytransferase] ligase (EC 6.3.4.9); Biotin--[propionyl-CoA-carboxylase [ATP-hydrolyzing]] ligase (EC 6.3.4.10) (Holocarboxylase synthetase) (HCS); Biotin--[methylcrotonoyl-CoA-carboxylase] ligase (EC 6.3.4.11); Biotin--[acetyl-CoA-carboxylase] ligase (EC 6.3.4.15)]
Phel_contig_10274	Q9UPN9	6.00E-10			E3 ubiquitin-protein ligase TRIM33 (EC 6.3.2.-) (Ectodermin homolog) (RET-fused gene 7 protein) (Protein Rfg7) (Transcription intermediary factor 1-gamma) (TIF1-gamma) (Tripartite motif-containing protein 33)
Phel_contig_10275
Phel_contig_10276
Phel_contig_10277
Phel_contig_10278	Q499R4	2.00E-19	-1.242784257	0.049079049	YrdC domain-containing protein mitochondrial (Ischemia/reperfusion-inducible protein homolog)
Phel_contig_10279	Q92EK7	1.00E-49	2.31699649	0.016173559	Uncharacterized oxidoreductase Lin0452 (EC 1.-.-.-)
Phel_contig_1028
Phel_contig_10280
Phel_contig_10281
Phel_contig_10282
Phel_contig_10283	O93309	0			Structural maintenance of chromosomes protein 3 (SMC protein 3) (SMC-3)
Phel_contig_10284	A7MB78	5.00E-118			Glycogen [starch] synthase muscle (EC 2.4.1.11)
Phel_contig_10285
Phel_contig_10286
Phel_contig_10287
Phel_contig_10288
Phel_contig_10289
Phel_contig_1029	Q9URT8	2.00E-35			60S ribosomal protein L34-B (60S ribosomal protein L34-2)
Phel_contig_10290
Phel_contig_10291	Q92900	0			Regulator of nonsense transcripts 1 (EC 3.6.4.-) (ATP-dependent helicase RENT1) (Nonsense mRNA reducing factor 1) (NORF1) (Up-frameshift suppressor 1 homolog) (hUpf1)
Phel_contig_10292
Phel_contig_10293	Q503M4	1.00E-07			Monocarboxylate transporter 12-B (MCT 12-B) (Solute carrier family 16 member 12-B)
Phel_contig_10294
Phel_contig_10295	P14316	2.00E-40	1.56441331	0.031366535	Interferon regulatory factor 2 (IRF-2)
Phel_contig_10296
Phel_contig_10297
Phel_contig_10298	Q5SP90	0			Serine/threonine-protein phosphatase 4 regulatory subunit 3 (SMEK homolog 1)
Phel_contig_10299
Phel_contig_103
Phel_contig_1030
Phel_contig_10300
Phel_contig_10301
Phel_contig_10302	Q92968	1.00E-92			Peroxisomal membrane protein PEX13 (Peroxin-13)
Phel_contig_10303
Phel_contig_10304			2.645855552	0.003724702
Phel_contig_10305	Q8QGH2	5.00E-17			Small ubiquitin-related modifier 1 (SUMO-1)
Phel_contig_10306
Phel_contig_10307
Phel_contig_10308
Phel_contig_10309
Phel_contig_1031			-2.426488575	0.000280329
Phel_contig_10310	Q767K9	1.00E-06			Serine/threonine-protein phosphatase 1 regulatory subunit 10 (MHC class I region proline-rich protein CAT53) (Protein FB19)
Phel_contig_10311	Q04073	2.00E-145			DNA-binding protein P3A2
Phel_contig_10312	P22105	7.00E-13			Tenascin-X (TN-X) (Hexabrachion-like protein)
Phel_contig_10313
Phel_contig_10314	B4LVU6	0			cGMP-specific 3' 5'-cyclic phosphodiesterase (EC 3.1.4.35)
Phel_contig_10315			-2.855091915	0.006708832
Phel_contig_10316	Q569Z5	0			Probable ATP-dependent RNA helicase DDX46 (EC 3.6.4.13) (DEAD box protein 46)
Phel_contig_10317
Phel_contig_10318
Phel_contig_10319
Phel_contig_1032
Phel_contig_10320
Phel_contig_10321
Phel_contig_10322
Phel_contig_10323
Phel_contig_10325
Phel_contig_10326	Q3B8G7	3.00E-35			Immediate early response 3-interacting protein 1
Phel_contig_10327	Q66K94	4.00E-54			SOSS complex subunit B1 (Nucleic acid-binding protein 2) (Oligonucleotide/oligosaccharide-binding fold-containing protein 2B) (Sensor of single-strand DNA complex subunit B1) (Sensor of ssDNA subunit B1) (SOSS-B1) (Single-stranded DNA-binding protein 1)
Phel_contig_10328
Phel_contig_10329	Q9R1D7	0			Golgi-specific brefeldin A-resistance guanine nucleotide exchange factor 1 (BFA-resistant GEF 1)
Phel_contig_1033
Phel_contig_10330	Q8BR07	7.00E-137			Protein bicaudal D homolog 1 (Bic-D 1)
Phel_contig_10331	Q9CXW2	2.00E-97			28S ribosomal protein S22 mitochondrial (MRP-S22) (S22mt)
Phel_contig_10332	P00125	3.00E-126			Cytochrome c1 heme protein mitochondrial (Complex III subunit 4) (Complex III subunit IV) (Cytochrome b-c1 complex subunit 4) (Ubiquinol-cytochrome-c reductase complex cytochrome c1 subunit) (Cytochrome c-1)
Phel_contig_10333	P10079	4.00E-25			Fibropellin-1 (Epidermal growth factor-related protein 1) (Fibropellin-I) (SpEGF I) (UEGF-1)
Phel_contig_10334	Q9UBJ2	7.00E-128			ATP-binding cassette sub-family D member 2 (Adrenoleukodystrophy-like 1) (Adrenoleukodystrophy-related protein) (hALDR)
Phel_contig_10335			3.941010581	0.000159726
Phel_contig_10336			1.894948196	0.007547738
Phel_contig_10337
Phel_contig_10338
Phel_contig_10339
Phel_contig_1034	Q8BK63	4.00E-168			Casein kinase I isoform alpha (CKI-alpha) (EC 2.7.11.1) (CK1)
Phel_contig_10340
Phel_contig_10341			-4.804918039	0.000150505
Phel_contig_10342
Phel_contig_10343
Phel_contig_10344	Q8C172	2.00E-81	1.631999042	0.019172056	Ceramide synthase 6 (CerS6) (LAG1 longevity assurance homolog 6)
Phel_contig_10345
Phel_contig_10346	P59015	5.00E-127			Vacuolar protein sorting-associated protein 18 homolog
Phel_contig_10347
Phel_contig_10348
Phel_contig_10349	P23824	7.00E-79	-2.710696477	6.78E-08	GATA-binding factor 2 (GATA-2) (Transcription factor NF-E1b)
Phel_contig_1035
Phel_contig_10350	Q8CEG5	2.00E-20			Coiled-coil domain-containing protein 28B
Phel_contig_10351
Phel_contig_10352
Phel_contig_10353
Phel_contig_10354	Q3V384	1.00E-152			Lactation elevated protein 1
Phel_contig_10355
Phel_contig_10356
Phel_contig_10357
Phel_contig_10358	Q9CPW7	2.00E-56			Zinc finger matrin-type protein 2
Phel_contig_10359
Phel_contig_1036	P69736	2.00E-34			Endothelial differentiation-related factor 1 (EDF-1) (Calmodulin-associated peptide 19) (CAP-19) (Multiprotein-bridging factor 1) (MBF1)
Phel_contig_10360
Phel_contig_10361
Phel_contig_10362
Phel_contig_10363
Phel_contig_10364
Phel_contig_10365	B4E2M5	3.00E-37			Ankyrin repeat domain-containing protein 66
Phel_contig_10366	Q8ZNY9	2.00E-09			Serine/threonine-protein phosphatase 1 (EC 3.1.3.16)
Phel_contig_10367	A1KUE0	2.00E-83			Trigger factor (TF) (EC 5.2.1.8) (PPIase)
Phel_contig_10368	P79769	2.00E-74			Translin (EC 3.1.-.-) (Component 3 of promoter of RISC) (C3PO)
Phel_contig_10369	O15091	2.00E-48			Mitochondrial ribonuclease P protein 3 (Mitochondrial RNase P protein 3)
Phel_contig_1037	Q90YS0	7.00E-149			40S ribosomal protein S4
Phel_contig_10370	P31006	6.00E-53			Guanylate kinase (EC 2.7.4.8) (GMP kinase)
Phel_contig_10371	P70627	2.00E-130			Glutamate carboxypeptidase 2 (EC 3.4.17.21) (Folate hydrolase 1) (Folylpoly-gamma-glutamate carboxypeptidase) (FGCP) (Glutamate carboxypeptidase II) (GCPII) (Membrane glutamate carboxypeptidase) (mGCP) (N-acetylated-alpha-linked acidic dipeptidase I) (NAALADase I) (Prostate-specific membrane antigen homolog) (Pteroylpoly-gamma-glutamate carboxypeptidase)
Phel_contig_10372
Phel_contig_10374
Phel_contig_10375	Q3SG10	8.00E-35			Peptide chain release factor 1 (RF-1)
Phel_contig_10376
Phel_contig_10377
Phel_contig_10378	Q6DHN0	6.00E-11			Transmembrane protein 53
Phel_contig_10379	Q8WVS4	4.00E-75			WD repeat-containing protein 60
Phel_contig_10380
Phel_contig_10381	Q9BUN8	1.00E-98			Derlin-1 (Degradation in endoplasmic reticulum protein 1) (DERtrin-1) (Der1-like protein 1)
Phel_contig_10382
Phel_contig_10383			3.554534701	0.002762007
Phel_contig_10384
Phel_contig_10385
Phel_contig_10388
Phel_contig_10389
Phel_contig_1039			2.576152478	0.001087913
Phel_contig_10390
Phel_contig_10391
Phel_contig_10392
Phel_contig_10393			-2.63446392	0.013230063
Phel_contig_10394			-2.845067278	0.045030332
Phel_contig_10395
Phel_contig_10396	P24368	1.00E-25			Peptidyl-prolyl cis-trans isomerase B (PPIase B) (EC 5.2.1.8) (CYP-S1) (Cyclophilin B) (Rotamase B) (S-cyclophilin) (SCYLP)
Phel_contig_10397			2.779033527	0.010417662
Phel_contig_10398	Q9R1K5	0			Fizzy-related protein homolog (Fzr) (Cdh1/Hct1 homolog)
Phel_contig_10399
Phel_contig_104	Q9Y490	1.00E-175			Talin-1
Phel_contig_1040
Phel_contig_10400
Phel_contig_10401
Phel_contig_10402
Phel_contig_10403
Phel_contig_10404
Phel_contig_10405
Phel_contig_10406	Q8CH18	1.00E-41			Cell division cycle and apoptosis regulator protein 1 (Cell cycle and apoptosis regulatory protein 1) (CARP-1)
Phel_contig_10407	Q32KY3	8.00E-30			Myeloid leukemia factor 1 (Myelodysplasia-myeloid leukemia factor 1)
Phel_contig_10408			-1.745857227	0.007155387
Phel_contig_10409	Q25378	0			Protein kinase C (EC 2.7.11.13)
Phel_contig_1041	P22274	2.00E-46			ADP-ribosylation factor
Phel_contig_10410
Phel_contig_10411	Q28983	5.00E-54			Zonadhesin
Phel_contig_10412
Phel_contig_10413
Phel_contig_10414			1.697231522	0.023595826
Phel_contig_10415	Q5RAM8	5.00E-33			ELL-associated factor 1
Phel_contig_10416
Phel_contig_10417
Phel_contig_10418
Phel_contig_10419
Phel_contig_1042
Phel_contig_10420	Q5VT06	8.00E-11			Centrosome-associated protein 350 (Cep350) (Centrosome-associated protein of 350 kDa)
Phel_contig_10421
Phel_contig_10422	Q09LZ8	1.00E-29			Cytosolic carboxypeptidase 6 (EC 3.4.17.-) (ATP/GTP-binding protein-like 4)
Phel_contig_10423			2.950438693	0.046768905
Phel_contig_10424	Q9HAV4	1.00E-74			Exportin-5 (Exp5) (Ran-binding protein 21)
Phel_contig_10425	Q5RCV8	4.00E-33			E3 ubiquitin-protein ligase RNF13 (EC 6.3.2.-) (RING finger protein 13)
Phel_contig_10426
Phel_contig_10427
Phel_contig_10428
Phel_contig_10429	Q8CGC6	1.00E-66			RNA-binding protein 28 (RNA-binding motif protein 28)
Phel_contig_1043	P33095	4.00E-85			40S ribosomal protein S15a (Ribosomal protein S24)
Phel_contig_10430
Phel_contig_10431
Phel_contig_10432
Phel_contig_10433	Q6UY01	1.00E-20			Leucine-rich repeat-containing protein 31
Phel_contig_10434
Phel_contig_10435	A0JP43	3.00E-06			EF-hand calcium-binding domain-containing protein 5
Phel_contig_10436
Phel_contig_10437
Phel_contig_10439
Phel_contig_1044			-1.98833982	0.001283376
Phel_contig_10440
Phel_contig_10441	Q6PBJ2	2.00E-15			UPF0468 protein C16orf80 homolog
Phel_contig_10442
Phel_contig_10443
Phel_contig_10444	Q63787	1.00E-107			Phosphatidylinositol 3-kinase regulatory subunit alpha (PI3-kinase regulatory subunit alpha) (PI3K regulatory subunit alpha) (PtdIns-3-kinase regulatory subunit alpha) (Phosphatidylinositol 3-kinase 85 kDa regulatory subunit alpha) (PI3-kinase subunit p85-alpha) (PtdIns-3-kinase regulatory subunit p85-alpha)
Phel_contig_10445
Phel_contig_10446	Q3UMB9	1.00E-169			WASH complex subunit 7
Phel_contig_10447
Phel_contig_10448
Phel_contig_10449			-4.253437256	0.001924628
Phel_contig_1045			1.232610771	0.017158181
Phel_contig_10450
Phel_contig_10451
Phel_contig_10452
Phel_contig_10454	A7FJX9	3.00E-19			Uncharacterized MFS-type transporter YpsIP31758_2592
Phel_contig_10455
Phel_contig_10456	Q5BKD0	7.00E-07			Inactive 2'-5'-oligoadenylate synthase 1B ((2-5')oligo(A) synthase 1B) (2-5A synthase 1B)
Phel_contig_10457
Phel_contig_10458
Phel_contig_10459			1.433291885	0.011895093
Phel_contig_1046
Phel_contig_10460			-2.39627871	0.009316764
Phel_contig_10461	Q5VT06	2.00E-37			Centrosome-associated protein 350 (Cep350) (Centrosome-associated protein of 350 kDa)
Phel_contig_10462	A1L1C5	3.00E-44			2-oxo-4-hydroxy-4-carboxy-5-ureidoimidazoline decarboxylase (OHCU decarboxylase) (EC 4.1.1.n1) (Parahox neighbor) (Ureidoimidazoline (2-oxo-4-hydroxy-4-carboxy-5-) decarboxylase)
Phel_contig_10463
Phel_contig_10464
Phel_contig_10465	Q80YR5	3.00E-23			Scaffold attachment factor B2 (SAF-B2)
Phel_contig_10466
Phel_contig_10467
Phel_contig_10468
Phel_contig_10469
Phel_contig_1047			1.608644029	0.02341369
Phel_contig_10470	Q5H8C4	1.00E-09			Vacuolar protein sorting-associated protein 13A (Chorea-acanthocytosis protein homolog) (Chorein)
Phel_contig_10471
Phel_contig_10472	P08059	0			Glucose-6-phosphate isomerase (GPI) (EC 5.3.1.9) (Autocrine motility factor) (AMF) (Neuroleukin) (NLK) (Phosphoglucose isomerase) (PGI) (Phosphohexose isomerase) (PHI)
Phel_contig_10473
Phel_contig_10474	Q9UEU0	9.00E-16			Vesicle transport through interaction with t-SNAREs homolog 1B (Vesicle transport v-SNARE protein Vti1-like 1) (Vti1-rp1)
Phel_contig_10475	Q16982	5.00E-76			Neurocalcin
Phel_contig_10477
Phel_contig_10478
Phel_contig_10479	Q96H96	6.00E-125			4-hydroxybenzoate polyprenyltransferase mitochondrial (EC 2.5.1.39) (COQ2 homolog) (hCOQ2) (Para-hydroxybenzoate--polyprenyltransferase) (PHB:polyprenyltransferase)
Phel_contig_1048
Phel_contig_10480	Q28F67	0			Aspartate aminotransferase mitochondrial (mAspAT) (EC 2.6.1.1) (EC 2.6.1.7) (Glutamate oxaloacetate transaminase 2) (Kynurenine aminotransferase 4) (Kynurenine aminotransferase IV) (Kynurenine--oxoglutarate transaminase 4) (Kynurenine--oxoglutarate transaminase IV) (Transaminase A)
Phel_contig_10481
Phel_contig_10482	Q9EST2	3.00E-15			Histamine N-methyltransferase (HMT) (EC 2.1.1.8)
Phel_contig_10483
Phel_contig_10484
Phel_contig_10485
Phel_contig_10486
Phel_contig_10487			-2.965699043	0.041857956
Phel_contig_10488
Phel_contig_10489
Phel_contig_1049
Phel_contig_10490	Q96RY5	5.00E-07			Protein cramped-like (Hematological and neurological expressed 1-like protein)
Phel_contig_10491
Phel_contig_10492	Q8BHC7	2.00E-67			Rhomboid-related protein 4 (RRP4) (EC 3.4.21.105) (Rhomboid domain-containing protein 1) (mRHBDD1) (Rhomboid-like protein 4)
Phel_contig_10493
Phel_contig_10494	P64184	1.00E-65			Glycerol-3-phosphate dehydrogenase 2 (EC 1.1.5.3)
Phel_contig_10495
Phel_contig_10496
Phel_contig_10497
Phel_contig_10499	Q7ZUW2	1.00E-61			Hypoxia up-regulated protein 1
Phel_contig_105	P11993	2.00E-153	2.015970822	0.049054826	NADH-ubiquinone oxidoreductase chain 5 (EC 1.6.5.3) (NADH dehydrogenase subunit 5)
Phel_contig_1050
Phel_contig_10500
Phel_contig_10501
Phel_contig_10502
Phel_contig_10503	Q9VCX1	1.00E-17			Regulator of G-protein signaling loco (RGS) (Locomotion defects protein) (Loco)
Phel_contig_10504
Phel_contig_10505
Phel_contig_10506			1.673542607	0.010910222
Phel_contig_10507	O02373	1.00E-62			UDP-glucose 6-dehydrogenase (UDP-Glc dehydrogenase) (UDP-GlcDH) (UDPGDH) (EC 1.1.1.22) (Protein sugarless) (Protein suppenkasper)
Phel_contig_10508
Phel_contig_10509
Phel_contig_1051	P35282	3.00E-38			Ras-related protein Rab-21 (Rab-12)
Phel_contig_10510
Phel_contig_10511	Q922K7	2.00E-76			Putative ribosomal RNA methyltransferase NOP2 (EC 2.1.1.-) (Nucleolar protein 1) (Nucleolar protein 2 homolog) (Proliferating-cell nucleolar antigen p120) (Proliferation-associated nucleolar protein p120)
Phel_contig_10512
Phel_contig_10513
Phel_contig_10514
Phel_contig_10515	Q3SZL5	3.00E-99			GPI transamidase component PIG-S (Phosphatidylinositol-glycan biosynthesis class S protein)
Phel_contig_10516
Phel_contig_10517			-1.314071394	0.029375457
Phel_contig_10519	P52162	8.00E-48			Protein max (Myc-associated factor X)
Phel_contig_1052
Phel_contig_10520	Q62915	0			Peripheral plasma membrane protein CASK (EC 2.7.11.1) (Calcium/calmodulin-dependent serine protein kinase)
Phel_contig_10521
Phel_contig_10522	P08548	4.00E-15			LINE-1 reverse transcriptase homolog (EC 2.7.7.49)
Phel_contig_10523
Phel_contig_10524			-2.087838317	0.048988092
Phel_contig_10525	P28799	6.00E-77			Granulins (Proepithelin) (PEPI) [Cleaved into: Acrogranin (Glycoprotein of 88 Kda) (Progranulin); Paragranulin; Granulin-1 (Granulin G); Granulin-2 (Granulin F); Granulin-3 (Granulin B); Granulin-4 (Granulin A); Granulin-5 (Granulin C); Granulin-6 (Granulin D); Granulin-7 (Granulin E)]
Phel_contig_10526	P70428	0			Exostosin-2 (EC 2.4.1.224) (EC 2.4.1.225) (Glucuronosyl-N-acetylglucosaminyl-proteoglycan/N-acetylglucosaminyl-proteoglycan 4-alpha-N-acetylglucosaminyltransferase) (Multiple exostoses protein 2 homolog)
Phel_contig_10527
Phel_contig_10528
Phel_contig_10529
Phel_contig_1053	P30151	4.00E-65			Elongation factor 1-beta (EF-1-beta) (p30)
Phel_contig_10530
Phel_contig_10531
Phel_contig_10533
Phel_contig_10534	P94392	1.00E-103			Uncharacterized symporter YcgO
Phel_contig_10535
Phel_contig_10536			-1.530436783	0.021141967
Phel_contig_10537			6.063256031	5.48E-07
Phel_contig_10538			2.02271576	0.040196238
Phel_contig_10539
Phel_contig_1054			-1.556258179	0.000266709
Phel_contig_10540
Phel_contig_10541
Phel_contig_10542
Phel_contig_10543	Q95SX7	5.00E-06			Probable RNA-directed DNA polymerase from transposon BS (EC 2.7.7.49) (Reverse transcriptase)
Phel_contig_10544
Phel_contig_10545
Phel_contig_10546
Phel_contig_10547
Phel_contig_10548
Phel_contig_10549
Phel_contig_1055	P41116	2.00E-156			60S ribosomal protein L8
Phel_contig_10550
Phel_contig_10551
Phel_contig_10552	P53367	9.00E-107			Arfaptin-1 (ADP-ribosylation factor-interacting protein 1)
Phel_contig_10553
Phel_contig_10554
Phel_contig_10555	Q5RCB8	0			2-oxoglutarate dehydrogenase mitochondrial (EC 1.2.4.2) (2-oxoglutarate dehydrogenase complex component E1) (OGDC-E1) (Alpha-ketoglutarate dehydrogenase)
Phel_contig_10556
Phel_contig_10557	P86729	9.00E-09			Ependymin-related protein 2
Phel_contig_10558
Phel_contig_10559
Phel_contig_1056			1.421482163	0.014963661
Phel_contig_10560
Phel_contig_10561
Phel_contig_10562	A0MZ66	1.00E-10			Shootin-1
Phel_contig_10563
Phel_contig_10564
Phel_contig_10565
Phel_contig_10566
Phel_contig_10567	P58137	8.00E-67			Acyl-coenzyme A thioesterase 8 (Acyl-CoA thioesterase 8) (EC 3.1.2.27) (Choloyl-coenzyme A thioesterase) (Peroxisomal acyl-CoA thioesterase 2) (PTE-2) (Peroxisomal acyl-coenzyme A thioester hydrolase 1) (PTE-1) (Peroxisomal long-chain acyl-CoA thioesterase 1)
Phel_contig_10568
Phel_contig_10569			2.063944475	0.02043026
Phel_contig_1057
Phel_contig_10570
Phel_contig_10571
Phel_contig_10572
Phel_contig_10573
Phel_contig_10574			1.848870375	0.025231474
Phel_contig_10575
Phel_contig_10576
Phel_contig_10577
Phel_contig_10578
Phel_contig_10579
Phel_contig_1058
Phel_contig_10580
Phel_contig_10581
Phel_contig_10582			-1.219729023	0.008383957
Phel_contig_10583	Q8C3R1	6.00E-07	-1.478204962	0.027321189	BRCA1-associated ATM activator 1 (BRCA1-associated protein required for ATM activation protein 1)
Phel_contig_10584
Phel_contig_10585
Phel_contig_10586
Phel_contig_10587
Phel_contig_10588	Q2KJG4	3.00E-29			Microsomal glutathione S-transferase 2 (Microsomal GST-2) (EC 2.5.1.18)
Phel_contig_10589
Phel_contig_1059
Phel_contig_10590			4.207370211	3.09E-06
Phel_contig_10591
Phel_contig_10592
Phel_contig_10593	Q63185	1.00E-54			Eukaryotic translation initiation factor 2-alpha kinase 1 (EC 2.7.11.1) (Heme-controlled repressor) (HCR) (Heme-regulated eukaryotic initiation factor eIF-2-alpha kinase) (Heme-regulated inhibitor) (Hemin-sensitive initiation factor 2-alpha kinase)
Phel_contig_10594
Phel_contig_10595
Phel_contig_10596
Phel_contig_10597
Phel_contig_10598	D2YVK5	2.00E-19			C-type lectin mannose-binding isoform (CTL) (Venom C-type lectin mannose binding isoform 1)
Phel_contig_10599	Q6PGU2	1.00E-74			Repressor of RNA polymerase III transcription MAF1 homolog
Phel_contig_106	P34147	3.00E-148	3.450111772	5.68E-06	Rho-related protein racA
Phel_contig_1060	Q91V92	0	5.018140919	1.18E-11	ATP-citrate synthase (EC 2.3.3.8) (ATP-citrate (pro-S-)-lyase) (Citrate cleavage enzyme)
Phel_contig_10600	Q9H269	2.00E-169			Vacuolar protein sorting-associated protein 16 homolog (hVPS16)
Phel_contig_10601			-1.083049836	0.028806066
Phel_contig_10602
Phel_contig_10603
Phel_contig_10604	Q69ZU8	3.00E-17			Ankyrin repeat domain-containing protein 6 (Diversin)
Phel_contig_10605
Phel_contig_10606			1.501135725	0.008063616
Phel_contig_10607
Phel_contig_10608
Phel_contig_10609
Phel_contig_1061	O77460	4.00E-113			Inorganic pyrophosphatase (EC 3.6.1.1) (Nucleosome-remodeling factor 38 kDa subunit) (Pyrophosphate phospho-hydrolase) (PPase)
Phel_contig_10610			2.304604174	0.003780307
Phel_contig_10611	Q8CJ96	3.00E-33			Ras association domain-containing protein 8 (Carcinoma-associated protein HOJ-1 homolog)
Phel_contig_10612
Phel_contig_10613
Phel_contig_10614	Q8TD23	8.00E-55			Zinc finger protein 675 (TRAF6-binding zinc finger protein) (TRAF6-inhibitory zinc finger protein)
Phel_contig_10615
Phel_contig_10616			2.999953459	9.22E-05
Phel_contig_10617
Phel_contig_10618
Phel_contig_10619
Phel_contig_1062			-2.677513386	3.54E-05
Phel_contig_10620
Phel_contig_10621			2.905976144	5.80E-06
Phel_contig_10622	Q0H8Z0	8.00E-18			Ribosomal protein S3 mitochondrial
Phel_contig_10623	Q5FWH2	4.00E-25			Putative E3 ubiquitin-protein ligase UNKL (EC 6.3.2.-) (RING finger protein unkempt-like)
Phel_contig_10624	O09012	0			Peroxisomal targeting signal 1 receptor (PTS1 receptor) (PTS1R) (PTS1-BP) (PXR1P) (Peroxin-5) (Peroxisomal C-terminal targeting signal import receptor) (Peroxisome receptor 1)
Phel_contig_10625
Phel_contig_10626	Q4G0U5	5.00E-166	-1.0065627	0.049064587	Primary ciliary dyskinesia protein 1
Phel_contig_10627
Phel_contig_10628
Phel_contig_10629			-1.315445509	0.020404394
Phel_contig_1063
Phel_contig_10630	Q5R8W6	4.00E-97			Luc7-like protein 3 (Cisplatin resistance-associated-overexpressed protein)
Phel_contig_10631	O43766	4.00E-169			Lipoyl synthase mitochondrial (EC 2.8.1.8) (Lipoate synthase) (LS) (Lip-syn) (Lipoic acid synthase)
Phel_contig_10632
Phel_contig_10633			-1.55798436	0.00566075
Phel_contig_10634	Q9K151	5.00E-118			Enoyl-[acyl-carrier-protein] reductase [NADH] FabI (ENR) (EC 1.3.1.9) (NADH-dependent enoyl-ACP reductase)
Phel_contig_10635	P50579	0			Methionine aminopeptidase 2 (MAP 2) (MetAP 2) (EC 3.4.11.18) (Initiation factor 2-associated 67 kDa glycoprotein) (p67) (p67eIF2) (Peptidase M)
Phel_contig_10636
Phel_contig_10637
Phel_contig_10638
Phel_contig_10639
Phel_contig_1064	Q9W2N0	2.00E-103	1.124749966	0.01763703	F-actin-capping protein subunit alpha
Phel_contig_10640	Q5QJE6	3.00E-47			Deoxynucleotidyltransferase terminal-interacting protein 2 (Estrogen receptor-binding protein) (LPTS-interacting protein 2) (LPTS-RP2) (Terminal deoxynucleotidyltransferase-interacting factor 2) (TdIF2) (TdT-interacting factor 2)
Phel_contig_10641
Phel_contig_10642
Phel_contig_10643
Phel_contig_10644
Phel_contig_10645			-2.312176304	8.21E-05
Phel_contig_10646
Phel_contig_10647	Q8N3R9	4.00E-87			MAGUK p55 subfamily member 5
Phel_contig_10648	Q2VPU4	2.00E-19			MLX-interacting protein (Transcriptional activator MondoA)
Phel_contig_10649
Phel_contig_1065			-3.791856919	1.97E-12
Phel_contig_10650
Phel_contig_10651
Phel_contig_10652
Phel_contig_10653
Phel_contig_10654	Q5RFI8	0	-2.378801335	7.19E-05	Phosphoglucomutase-2 (PGM 2) (EC 5.4.2.2) (Glucose phosphomutase 2) (Phosphodeoxyribomutase) (Phosphopentomutase) (EC 5.4.2.7)
Phel_contig_10656	C4A0D9	2.00E-30			Ubiquitin carboxyl-terminal hydrolase BAP1 (EC 3.4.19.12) (BRCA1-associated protein 1)
Phel_contig_10657	Q8IZQ1	0			WD repeat and FYVE domain-containing protein 3 (Autophagy-linked FYVE protein) (Alfy)
Phel_contig_10658
Phel_contig_10659	Q8TD22	2.00E-94			Sideroflexin-5
Phel_contig_1066	P35624	1.00E-14	6.570594551	7.98E-16	Metalloproteinase inhibitor 1 (Tissue inhibitor of metalloproteinases 1) (TIMP-1)
Phel_contig_10660
Phel_contig_10661
Phel_contig_10662
Phel_contig_10663	Q8CH02	2.00E-53			SURP and G-patch domain-containing protein 1 (Splicing factor 4)
Phel_contig_10664
Phel_contig_10665
Phel_contig_10666
Phel_contig_10667
Phel_contig_10668
Phel_contig_10669	O35449	3.00E-07			Proline-rich transmembrane protein 1 (Dispanin subfamily D member 1) (DSPD1) (Synapse differentiation-induced protein 4)
Phel_contig_1067	Q9H3F6	1.00E-127	2.555196753	0.003907558	BTB/POZ domain-containing adapter for CUL3-mediated RhoA degradation protein 3 (hBACURD3) (BTB/POZ domain-containing protein KCTD10) (Potassium channel tetramerization domain-containing protein 10)
Phel_contig_10670	Q3TUH1	4.00E-12			Mitochondrial translocator assembly and maintenance protein 41 homolog (TAM41) (MMP37-like protein mitochondrial)
Phel_contig_10671
Phel_contig_10672
Phel_contig_10673
Phel_contig_10674	Q9WU22	0	2.831591762	0.00011929	Tyrosine-protein phosphatase non-receptor type 4 (EC 3.1.3.48) (Testis-enriched protein tyrosine phosphatase)
Phel_contig_10675
Phel_contig_10676	Q3MHX1	3.00E-65			COMM domain-containing protein 7
Phel_contig_10677
Phel_contig_10678	P26844	3.00E-45			Signal peptidase I (SPase I) (EC 3.4.21.89) (Leader peptidase I)
Phel_contig_10679	Q6GN16	0			Phosphatidylinositol 4-kinase beta (PI4K-beta) (PI4Kbeta) (PtdIns 4-kinase beta) (EC 2.7.1.67)
Phel_contig_1068	P13666	2.00E-76			Sarcalumenin
Phel_contig_10680
Phel_contig_10681	Q96ES7	4.00E-25			SAGA-associated factor 29 homolog (Coiled-coil domain-containing protein 101)
Phel_contig_10682			2.201899064	0.023865581
Phel_contig_10683	A9M3X3	2.00E-117			DNA-directed RNA polymerase subunit beta' (RNAP subunit beta') (EC 2.7.7.6) (RNA polymerase subunit beta') (Transcriptase subunit beta')
Phel_contig_10684
Phel_contig_10685	O75095	6.00E-93	4.627734803	0.000595509	Multiple epidermal growth factor-like domains protein 6 (Multiple EGF-like domains protein 6) (Epidermal growth factor-like protein 3) (EGF-like protein 3)
Phel_contig_10686			6.273864942	1.02E-07
Phel_contig_10687
Phel_contig_10688			2.059952659	0.005370539
Phel_contig_10689	B5FXE5	2.00E-76			Apoptosis-inducing factor 2 (EC 1.-.-.-)
Phel_contig_1069
Phel_contig_10690
Phel_contig_10691
Phel_contig_10692
Phel_contig_10693	Q9NPB0	3.00E-14			SAYSvFN domain-containing protein 1
Phel_contig_10694	Q59916	2.00E-66			Protein translocase subunit SecY
Phel_contig_10696	Q6PUF3	1.00E-65			Hydroxysteroid 11-beta-dehydrogenase 1-like protein (EC 1.1.1.-) (11-beta-hydroxysteroid dehydrogenase type 3) (11-DH3) (11-beta-HSD3)
Phel_contig_10697
Phel_contig_10698
Phel_contig_10699
Phel_contig_1070			1.579991686	0.024191974
Phel_contig_10700	Q3B807	9.00E-57			Transcription elongation regulator 1-like protein
Phel_contig_10701
Phel_contig_10702	Q9QX47	9.00E-39	-1.503263839	0.002973174	Protein SON (Negative regulatory element-binding protein) (NRE-binding protein)
Phel_contig_10703
Phel_contig_10704
Phel_contig_10705	P70408	2.00E-12			Cadherin-10 (T2-cadherin)
Phel_contig_10706
Phel_contig_10707
Phel_contig_10709
Phel_contig_1071			2.000719207	0.002248375
Phel_contig_10710	Q6P5G6	1.00E-32			UBX domain-containing protein 7
Phel_contig_10711
Phel_contig_10712
Phel_contig_10713
Phel_contig_10714	Q96PB1	0	-1.326668044	0.025992507	CAS1 domain-containing protein 1
Phel_contig_10715
Phel_contig_10716			-1.235182223	0.038032316
Phel_contig_10717
Phel_contig_10718
Phel_contig_1072
Phel_contig_10720
Phel_contig_10721			-1.464080057	0.04123972
Phel_contig_10722	Q6AZG6	0			Phenylalanine--tRNA ligase alpha subunit A (EC 6.1.1.20) (Phenylalanyl-tRNA synthetase alpha subunit A) (PheRS)
Phel_contig_10723	E1C1R4	3.00E-111			Ubiquitin carboxyl-terminal hydrolase 47 (EC 3.4.19.12) (Deubiquitinating enzyme 47) (Ubiquitin thioesterase 47) (Ubiquitin-specific-processing protease 47)
Phel_contig_10724
Phel_contig_10725
Phel_contig_10726	C3YEM5	2.00E-28			Elongation factor Ts mitochondrial (EF-Ts) (EF-TsMt)
Phel_contig_10727	O18917	1.00E-35			Anion exchange protein 3 (AE 3) (Anion exchanger 3) (Anion exchanger 3 brain isoform) (Neuronal band 3-like protein) (Solute carrier family 4 member 3)
Phel_contig_10728
Phel_contig_10729	Q51342	2.00E-87			Amidophosphoribosyltransferase (ATase) (EC 2.4.2.14) (Glutamine phosphoribosylpyrophosphate amidotransferase) (GPATase)
Phel_contig_1073			1.316414274	0.021599648
Phel_contig_10730
Phel_contig_10731	C1D6W3	6.00E-17			UDP-2 3-diacylglucosamine hydrolase (EC 3.6.1.54) (UDP-2 3-diacylglucosamine diphosphatase)
Phel_contig_10732	Q8C767	1.00E-39			Protein phosphatase 1 regulatory subunit 3B (Hepatic glycogen-targeting protein phosphatase 1 regulatory subunit GL) (Protein phosphatase 1 regulatory subunit 4) (PP1 subunit R4) (Protein phosphatase 1 subunit GL) (PTG)
Phel_contig_10733	O95479	4.00E-34			GDH/6PGL endoplasmic bifunctional protein [Includes: Glucose 1-dehydrogenase (EC 1.1.1.47) (Hexose-6-phosphate dehydrogenase); 6-phosphogluconolactonase (6PGL) (EC 3.1.1.31)]
Phel_contig_10734
Phel_contig_10736
Phel_contig_10737	E9Q634	0			Unconventional myosin-Ie (Unconventional myosin 1E)
Phel_contig_10738
Phel_contig_10739
Phel_contig_1074	Q6NZJ6	3.00E-123	1.482877833	0.025463657	Eukaryotic translation initiation factor 4 gamma 1 (eIF-4-gamma 1) (eIF-4G 1) (eIF-4G1)
Phel_contig_10740
Phel_contig_10741
Phel_contig_10742
Phel_contig_10743
Phel_contig_10744	Q0V9J5	1.00E-41			Probable RNA-binding protein EIF1AD (Eukaryotic translation initiation factor 1A domain-containing protein)
Phel_contig_10745
Phel_contig_10746	O75643	4.00E-136			U5 small nuclear ribonucleoprotein 200 kDa helicase (EC 3.6.4.13) (Activating signal cointegrator 1 complex subunit 3-like 1) (BRR2 homolog) (U5 snRNP-specific 200 kDa protein) (U5-200KD)
Phel_contig_10747
Phel_contig_10748
Phel_contig_10749
Phel_contig_1075	Q2KMM2	1.00E-07			Trafficking protein particle complex subunit 1
Phel_contig_10750	Q6P886	8.00E-16	-1.564780075	0.037397959	Lariat debranching enzyme (EC 3.1.-.-)
Phel_contig_10751
Phel_contig_10752
Phel_contig_10753	P52486	2.00E-58			Ubiquitin-conjugating enzyme E2-22 kDa (EC 6.3.2.19) (Ubiquitin carrier protein) (Ubiquitin-protein ligase)
Phel_contig_10754
Phel_contig_10755
Phel_contig_10756
Phel_contig_10757
Phel_contig_10758			2.151010558	0.000713247
Phel_contig_10759
Phel_contig_1076	Q9CZP0	2.00E-48			Ufm1-specific protease 1 (UfSP1) (EC 3.4.22.-)
Phel_contig_10760
Phel_contig_10761	Q99558	2.00E-36			Mitogen-activated protein kinase kinase kinase 14 (EC 2.7.11.25) (NF-kappa-beta-inducing kinase) (HsNIK) (Serine/threonine-protein kinase NIK)
Phel_contig_10762			-2.558668543	2.83E-06
Phel_contig_10763
Phel_contig_10764
Phel_contig_10766			-1.287654273	0.036322463
Phel_contig_10767
Phel_contig_10768
Phel_contig_10769
Phel_contig_10770
Phel_contig_10771
Phel_contig_10772			4.600944469	3.51E-05
Phel_contig_10773
Phel_contig_10774	P70627	0			Glutamate carboxypeptidase 2 (EC 3.4.17.21) (Folate hydrolase 1) (Folylpoly-gamma-glutamate carboxypeptidase) (FGCP) (Glutamate carboxypeptidase II) (GCPII) (Membrane glutamate carboxypeptidase) (mGCP) (N-acetylated-alpha-linked acidic dipeptidase I) (NAALADase I) (Prostate-specific membrane antigen homolog) (Pteroylpoly-gamma-glutamate carboxypeptidase)
Phel_contig_10775
Phel_contig_10776			2.343518709	0.000725977
Phel_contig_10777
Phel_contig_10778
Phel_contig_10779
Phel_contig_1078
Phel_contig_10780
Phel_contig_10781
Phel_contig_10782	Q9NYB5	1.00E-104	4.655739295	1.85E-08	Solute carrier organic anion transporter family member 1C1 (Organic anion transporter F) (OATP-F) (Organic anion transporter polypeptide-related protein 5) (OAT-RP-5) (OATPRP5) (Organic anion-transporting polypeptide 14) (OATP-14) (Solute carrier family 21 member 14) (Thyroxine transporter)
Phel_contig_10783	Q9H5L6	6.00E-15			DNA transposase THAP9 (EC 2.7.7.-) (THAP domain-containing protein 9) (hTh9)
Phel_contig_10784	Q9I931	4.00E-17			Fucolectin-1
Phel_contig_10785			-2.018956093	0.000530448
Phel_contig_10786			1.110712092	0.039984785
Phel_contig_10787	P15374	1.00E-59			Ubiquitin carboxyl-terminal hydrolase isozyme L3 (UCH-L3) (EC 3.4.19.12) (Ubiquitin thioesterase L3)
Phel_contig_10788			-1.829729657	0.010913972
Phel_contig_10789	Q9BXS5	0			AP-1 complex subunit mu-1 (AP-mu chain family member mu1A) (Adapter-related protein complex 1 subunit mu-1) (Adaptor protein complex AP-1 subunit mu-1) (Clathrin assembly protein complex 1 mu-1 medium chain 1) (Clathrin coat assembly protein AP47) (Clathrin coat-associated protein AP47) (Golgi adaptor HA1/AP1 adaptin mu-1 subunit) (Mu-adaptin 1) (Mu1A-adaptin)
Phel_contig_1079			5.03066713	1.85E-09
Phel_contig_10790
Phel_contig_10791
Phel_contig_10792	Q95R48	2.00E-83	-1.983634566	0.0156629	Organic cation transporter-like protein
Phel_contig_10793
Phel_contig_10794
Phel_contig_10795
Phel_contig_10796			-2.336918401	2.98E-06
Phel_contig_10797
Phel_contig_10798	P56819	4.00E-150			Beta-secretase 1 (EC 3.4.23.46) (Aspartyl protease 2) (ASP2) (Asp 2) (Beta-site amyloid precursor protein cleaving enzyme 1) (Beta-site APP cleaving enzyme 1) (Memapsin-2) (Membrane-associated aspartic protease 2)
Phel_contig_10799
Phel_contig_108	P20690	2.00E-61			Depactin
Phel_contig_1080			2.262231509	3.34E-05
Phel_contig_10800
Phel_contig_10801
Phel_contig_10802
Phel_contig_10803	Q9DFZ4	6.00E-30	-1.434441093	0.03107557	Protein Churchill
Phel_contig_10804
Phel_contig_10805			-1.762161477	0.012161971
Phel_contig_10806	Q5RFA0	5.00E-95			Negative elongation factor D (NELF-D) (TH1-like protein)
Phel_contig_10807
Phel_contig_10808			5.345045976	4.07E-07
Phel_contig_10809
Phel_contig_1081	Q25117	0			ATP synthase subunit beta mitochondrial (EC 3.6.3.14)
Phel_contig_10810
Phel_contig_10811
Phel_contig_10812
Phel_contig_10813
Phel_contig_10814
Phel_contig_10815
Phel_contig_10816
Phel_contig_10817
Phel_contig_10818
Phel_contig_10819
Phel_contig_1082			2.862545307	2.22E-08
Phel_contig_10820	P97576	4.00E-55			GrpE protein homolog 1 mitochondrial (Mt-GrpE#1)
Phel_contig_10821	Q5UAK0	3.00E-72			Mesoderm induction early response protein 1 (Early response 1) (Er1) (Mi-er1)
Phel_contig_10822	Q6NYI0	1.00E-17			Homocysteine-responsive endoplasmic reticulum-resident ubiquitin-like domain member 2 protein
Phel_contig_10823
Phel_contig_10824
Phel_contig_10825
Phel_contig_10826
Phel_contig_10827	Q96ST3	3.00E-56			Paired amphipathic helix protein Sin3a (Histone deacetylase complex subunit Sin3a) (Transcriptional corepressor Sin3a)
Phel_contig_10828	Q6DEB1	9.00E-95			Ethanolamine-phosphate phospho-lyase (EC 4.2.3.2) (Alanine--glyoxylate aminotransferase 2-like 1)
Phel_contig_10829
Phel_contig_1083
Phel_contig_10830
Phel_contig_10831	P27046	4.00E-65			Alpha-mannosidase 2 (EC 3.2.1.114) (Golgi alpha-mannosidase II) (AMan II) (Man II) (Mannosidase alpha class 2A member 1) (Mannosyl-oligosaccharide 1 3-1 6-alpha-mannosidase)
Phel_contig_10832
Phel_contig_10833
Phel_contig_10834	Q8HXX8	0			Glutaryl-CoA dehydrogenase mitochondrial (GCD) (EC 1.3.8.6)
Phel_contig_10835
Phel_contig_10837
Phel_contig_10838
Phel_contig_10839	Q2HJ56	9.00E-90			Periodic tryptophan protein 1 homolog
Phel_contig_1084
Phel_contig_10840	Q7PPA5	0			Calcium-transporting ATPase sarcoplasmic/endoplasmic reticulum type (EC 3.6.3.8) (Calcium pump)
Phel_contig_10841
Phel_contig_10842
Phel_contig_10843
Phel_contig_10844
Phel_contig_10845	P60003	2.00E-33			Transcription elongation factor 1 homolog
Phel_contig_10846
Phel_contig_10847
Phel_contig_10848	Q9VR07	7.00E-26			Sodium- and chloride-dependent GABA transporter ine (Protein inebriated) (Protein receptor oscillation A)
Phel_contig_10849	Q9UGR2	4.00E-19			Zinc finger CCCH domain-containing protein 7B (Rotavirus 'X'-associated non-structural protein) (RoXaN)
Phel_contig_1085	P48601	0	1.649913866	0.003901597	26S protease regulatory subunit 4 (P26s4)
Phel_contig_10850
Phel_contig_10851
Phel_contig_10852	Q63HN8	2.00E-75			E3 ubiquitin-protein ligase RNF213 (EC 6.3.2.-) (ALK lymphoma oligomerization partner on chromosome 17) (Mysterin) (RING finger protein 213)
Phel_contig_10853
Phel_contig_10854	A2AV36	0			Protein arginine N-methyltransferase 7 (EC 2.1.1.-) (Histone-arginine N-methyltransferase PRMT7) (EC 2.1.1.125) ([Myelin basic protein]-arginine N-methyltransferase PRMT7) (EC 2.1.1.126)
Phel_contig_10855
Phel_contig_10856
Phel_contig_10857
Phel_contig_10858			-1.63944221	0.015410772
Phel_contig_10859
Phel_contig_1086
Phel_contig_10860	Q0D289	3.00E-25			Uncharacterized protein C16orf52 homolog
Phel_contig_10861
Phel_contig_10862
Phel_contig_10863
Phel_contig_10864
Phel_contig_10865
Phel_contig_10866
Phel_contig_10867			-2.448061197	0.011887207
Phel_contig_10868			2.116012673	0.01872801
Phel_contig_10869			1.69355301	0.029868655
Phel_contig_1087
Phel_contig_10870
Phel_contig_10871	O46470	0			Regulator of G-protein signaling 7 (RGS7)
Phel_contig_10872	Q8BV79	0			TPR and ankyrin repeat-containing protein 1 (Lupus brain antigen 1)
Phel_contig_10873
Phel_contig_10874	Q32P85	2.00E-48			Dynein light chain roadblock-type 2 (Dynein light chain 2B cytoplasmic)
Phel_contig_10875
Phel_contig_10876	Q4U2R1	0			E3 ubiquitin-protein ligase HERC2 (EC 6.3.2.-) (HECT domain and RCC1-like domain-containing protein 2)
Phel_contig_10877
Phel_contig_10878
Phel_contig_10879
Phel_contig_1088
Phel_contig_10880
Phel_contig_10881
Phel_contig_10882	Q95245	4.00E-19			Cytochrome b561 (Cytochrome b-561)
Phel_contig_10883			3.031522853	0.000601967
Phel_contig_10884
Phel_contig_10885
Phel_contig_10886
Phel_contig_10887
Phel_contig_10888	Q32KI9	9.00E-131	-2.892692775	7.84E-07	Arylsulfatase I (ASI) (EC 3.1.6.-)
Phel_contig_10889
Phel_contig_1089	Q5H8C1	2.00E-08			FRAS1-related extracellular matrix protein 1 (Protein QBRICK)
Phel_contig_10890			-1.635569765	0.007863392
Phel_contig_10891
Phel_contig_10892	Q96KP1	4.00E-114			Exocyst complex component 2 (Exocyst complex component Sec5)
Phel_contig_10893	P23921	0			Ribonucleoside-diphosphate reductase large subunit (EC 1.17.4.1) (Ribonucleoside-diphosphate reductase subunit M1) (Ribonucleotide reductase large subunit)
Phel_contig_10894
Phel_contig_10895
Phel_contig_10896
Phel_contig_10897
Phel_contig_10898	Q15024	2.00E-11			Exosome complex component RRP42 (Exosome component 7) (Ribosomal RNA-processing protein 42) (p8)
Phel_contig_10899			1.705261481	0.019035386
Phel_contig_109	Q14151	3.00E-27			Scaffold attachment factor B2 (SAF-B2)
Phel_contig_1090	Q90YP3	4.00E-23			40S ribosomal protein S28
Phel_contig_10900
Phel_contig_10901
Phel_contig_10902
Phel_contig_10903
Phel_contig_10904
Phel_contig_10905			5.363400331	4.29E-05
Phel_contig_10906
Phel_contig_10907	Q9D287	3.00E-68			Pre-mRNA-splicing factor SPF27 (Breast carcinoma-amplified sequence 2 homolog) (DNA amplified in mammary carcinoma 1 protein)
Phel_contig_10908			-1.37296838	0.00687315
Phel_contig_10909
Phel_contig_1091			1.714581551	0.00282795
Phel_contig_10910
Phel_contig_10911			5.216349766	7.99E-11
Phel_contig_10912
Phel_contig_10913			3.286826639	0.010913972
Phel_contig_10914	A3KPP4	2.00E-117			Solute carrier family 25 member 35
Phel_contig_10915
Phel_contig_10916
Phel_contig_10917
Phel_contig_10918
Phel_contig_10919
Phel_contig_1092	Q9P0J7	7.00E-124			E3 ubiquitin-protein ligase KCMF1 (EC 6.3.2.-) (FGF-induced in gastric cancer) (Potassium channel modulatory factor) (PCMF) (ZZ-type zinc finger-containing protein 1)
Phel_contig_10920	P60119	2.00E-32			Putative replication protein
Phel_contig_10921	Q6ZPE2	4.00E-126			Myotubularin-related protein 5 (SET-binding factor 1) (Sbf1)
Phel_contig_10922
Phel_contig_10923	Q5ZI69	8.00E-60			39S ribosomal protein L37 mitochondrial (L37mt) (MRP-L37)
Phel_contig_10924
Phel_contig_10925	Q9NZN5	8.00E-101			Rho guanine nucleotide exchange factor 12 (Leukemia-associated RhoGEF)
Phel_contig_10926
Phel_contig_10927
Phel_contig_10928
Phel_contig_10929
Phel_contig_1093	P62257	1.00E-95			Ubiquitin-conjugating enzyme E2 H (EC 6.3.2.19) (UBCH2) (Ubiquitin carrier protein H) (Ubiquitin-conjugating enzyme E2-20K) (Ubiquitin-protein ligase H)
Phel_contig_10930	Q6DJH2	3.00E-93			L-aminoadipate-semialdehyde dehydrogenase-phosphopantetheinyl transferase (EC 2.7.8.-) (4'-phosphopantetheinyl transferase) (Alpha-aminoadipic semialdehyde dehydrogenase-phosphopantetheinyl transferase) (AASD-PPT)
Phel_contig_10931
Phel_contig_10932			1.979854675	5.94E-05
Phel_contig_10933	E9QAU8	1.00E-32			RING finger protein 165
Phel_contig_10934	Q9JTZ5	4.00E-137			Glutamyl-tRNA(Gln) amidotransferase subunit A (Glu-ADT subunit A) (EC 6.3.5.-)
Phel_contig_10935	Q53B88	2.00E-14			Nucleotide-binding oligomerization domain-containing protein 2 (Caspase recruitment domain-containing protein 15)
Phel_contig_10936
Phel_contig_10937
Phel_contig_10938	Q62763	0			Casein kinase I isoform gamma-3 (CKI-gamma 3) (EC 2.7.11.1)
Phel_contig_10939			4.340532177	1.57E-11
Phel_contig_1094	O54910	2.00E-17			NF-kappa-B inhibitor epsilon (NF-kappa-BIE) (I-kappa-B-epsilon) (IkB-E) (IkB-epsilon) (IkappaBepsilon)
Phel_contig_10940			-1.883258399	0.000293991
Phel_contig_10941
Phel_contig_10942
Phel_contig_10943
Phel_contig_10944
Phel_contig_10945
Phel_contig_10946
Phel_contig_10947
Phel_contig_10948
Phel_contig_10949
Phel_contig_1095
Phel_contig_10950
Phel_contig_10951	P08472	3.00E-12			Mesenchyme-specific cell surface glycoprotein (MSP130)
Phel_contig_10952	Q5RIW8	5.00E-60			Mediator of RNA polymerase II transcription subunit 23 (Cofactor required for Sp1 transcriptional activation subunit 3) (CRSP complex subunit 3) (Mediator complex subunit 23)
Phel_contig_10953
Phel_contig_10954
Phel_contig_10955
Phel_contig_10956			1.632913187	0.048258664
Phel_contig_10957			4.549231971	8.16E-05
Phel_contig_10958
Phel_contig_10959	Q68CZ1	3.00E-102	-2.173949957	0.015198036	Protein fantom (Nephrocystin-8) (RPGR-interacting protein 1-like protein) (RPGRIP1-like protein)
Phel_contig_1096
Phel_contig_10960	P60899	2.00E-67			DNA-directed RNA polymerase II subunit RPB9 (RNA polymerase II subunit B9) (DNA-directed RNA polymerase II subunit I) (RNA polymerase II 14.5 kDa subunit) (RPB14.5)
Phel_contig_10961	P15262	2.00E-07			Development-specific protein LVN1.2
Phel_contig_10962	Q3ZBL5	6.00E-68			Peptidyl-tRNA hydrolase 2 mitochondrial (PTH 2) (EC 3.1.1.29) (Bcl-2 inhibitor of transcription)
Phel_contig_10963
Phel_contig_10964
Phel_contig_10965
Phel_contig_10966	Q5ZHT1	0			Acyl-CoA dehydrogenase family member 11 (ACAD-11) (EC 1.3.99.-)
Phel_contig_10967
Phel_contig_10968
Phel_contig_10969
Phel_contig_1097			5.282853045	2.56E-11
Phel_contig_10970
Phel_contig_10971			2.104331169	0.013076121
Phel_contig_10972	Q9PTS2	7.00E-111			Uroporphyrinogen decarboxylase (UPD) (URO-D) (EC 4.1.1.37)
Phel_contig_10973
Phel_contig_10974
Phel_contig_10975
Phel_contig_10976	P65822	8.00E-28			Putative hydrolase Mb2247c (EC 3.4.-.-)
Phel_contig_10977	Q5RAS6	1.00E-47			High affinity copper uptake protein 1 (Copper transporter 1) (Solute carrier family 31 member 1)
Phel_contig_10978
Phel_contig_1098			1.72588406	0.000641082
Phel_contig_10980	Q4KSH7	1.00E-100			Dual specificity mitogen-activated protein kinase kinase 7 (MAP kinase kinase 7) (MAPKK 7) (EC 2.7.12.2) (JNK-activating kinase 2) (MAPK/ERK kinase 7) (MEK 7) (c-Jun N-terminal kinase kinase 2) (JNK kinase 2) (JNKK 2)
Phel_contig_10981	O60285	5.00E-97	3.211399969	0.0001433	NUAK family SNF1-like kinase 1 (EC 2.7.11.1) (AMPK-related protein kinase 5) (ARK5) (Omphalocele kinase 1)
Phel_contig_10982
Phel_contig_10983
Phel_contig_10984
Phel_contig_10985
Phel_contig_10986
Phel_contig_10987
Phel_contig_10988
Phel_contig_10989
Phel_contig_1099
Phel_contig_10990	Q96LD8	3.00E-56			Sentrin-specific protease 8 (EC 3.4.22.68) (Deneddylase-1) (NEDD8-specific protease 1) (Protease cysteine 2) (Sentrin/SUMO-specific protease SENP8)
Phel_contig_10991
Phel_contig_10992
Phel_contig_10993
Phel_contig_10994
Phel_contig_10995			3.219436601	0.001696961
Phel_contig_10996
Phel_contig_10997
Phel_contig_10998	Q8VBW8	3.00E-10			Tetratricopeptide repeat protein 36 (TPR repeat protein 36)
Phel_contig_10999	A0R082	2.00E-66			Glutamate-ammonia-ligase adenylyltransferase (EC 2.7.7.42) (Glutamine-synthetase adenylyltransferase) (ATase) ([Glutamate--ammonia-ligase] adenylyltransferase)
Phel_contig_11	Q96RW7	2.00E-16	2.897861722	1.64E-06	Hemicentin-1 (Fibulin-6) (FIBL-6)
Phel_contig_110	Q6P686	3.00E-58			Osteoclast-stimulating factor 1
Phel_contig_1100	P02721	5.00E-18			ATP synthase-coupling factor 6 mitochondrial (ATPase subunit F6)
Phel_contig_11000	P65347	1.00E-08			Uncharacterized methyltransferase Mb0092 (EC 2.1.1.-)
Phel_contig_11001
Phel_contig_11002
Phel_contig_11004
Phel_contig_11005
Phel_contig_11007
Phel_contig_11008
Phel_contig_11009
Phel_contig_1101
Phel_contig_11011
Phel_contig_11012
Phel_contig_11013			1.746159219	0.007029318
Phel_contig_11014
Phel_contig_11015	P49410	0			Elongation factor Tu mitochondrial (EF-Tu)
Phel_contig_11016
Phel_contig_11017	Q05090	2.00E-116			Kinesin light chain (KLC)
Phel_contig_11018
Phel_contig_11019
Phel_contig_1102
Phel_contig_11020	Q9Z2D0	2.00E-109			Myotubularin-related protein 9
Phel_contig_11021
Phel_contig_11022
Phel_contig_11023
Phel_contig_11024
Phel_contig_11025
Phel_contig_11026	Q6P2U9	3.00E-141			COP9 signalosome complex subunit 3 (Signalosome subunit 3)
Phel_contig_11027
Phel_contig_11028
Phel_contig_11029
Phel_contig_1103
Phel_contig_11030	B4N937	4.00E-56			Serine protease HTRA2 mitochondrial (EC 3.4.21.108) (High temperature requirement protein A2)
Phel_contig_11031
Phel_contig_11032
Phel_contig_11033
Phel_contig_11034	Q96QU6	5.00E-21			1-aminocyclopropane-1-carboxylate synthase-like protein 1 (ACC synthase-like protein 1)
Phel_contig_11035
Phel_contig_11036	Q3UDK1	5.00E-32	1.622192105	0.020032087	TRAF-type zinc finger domain-containing protein 1 (Protein FLN29)
Phel_contig_11037
Phel_contig_11038			6.63089178	3.31E-11
Phel_contig_11039	Q9UGP8	4.00E-141			Translocation protein SEC63 homolog
Phel_contig_1104	O08585	5.00E-49			Clathrin light chain A (Lca)
Phel_contig_11040
Phel_contig_11042
Phel_contig_11043	Q5PQ76	2.00E-72			Uncharacterized protein C1orf50 homolog
Phel_contig_11044
Phel_contig_11045
Phel_contig_11047
Phel_contig_11048
Phel_contig_11049
Phel_contig_1105	P62909	6.00E-150			40S ribosomal protein S3
Phel_contig_11050			-1.581420697	0.028947957
Phel_contig_11051
Phel_contig_11052
Phel_contig_11053	O70209	7.00E-65			PDZ and LIM domain protein 3 (Actinin-associated LIM protein) (Alpha-actinin-2-associated LIM protein)
Phel_contig_11054
Phel_contig_11055
Phel_contig_11056
Phel_contig_11057	Q5EAJ7	0			Major vault protein (MVP)
Phel_contig_11058	Q2M389	1.00E-137			WASH complex subunit 7
Phel_contig_11059	P0CB49	2.00E-80			YLP motif-containing protein 1 (Nuclear protein ZAP3)
Phel_contig_1106
Phel_contig_11061
Phel_contig_11062
Phel_contig_11063	P61082	4.00E-109	2.003633197	0.009369941	NEDD8-conjugating enzyme Ubc12 (EC 6.3.2.-) (NEDD8 carrier protein) (NEDD8 protein ligase) (Ubiquitin-conjugating enzyme E2 M)
Phel_contig_11064
Phel_contig_11065
Phel_contig_11066	Q9U4H5	2.00E-47			TM2 domain-containing protein almondex
Phel_contig_11067
Phel_contig_11068
Phel_contig_11069			2.600945121	0.011597885
Phel_contig_1107			-2.129021559	0.010484774
Phel_contig_11070
Phel_contig_11071
Phel_contig_11072
Phel_contig_11073	Q6UX73	2.00E-16			UPF0764 protein C16orf89
Phel_contig_11074
Phel_contig_11075
Phel_contig_11076
Phel_contig_11077
Phel_contig_11078
Phel_contig_11079
Phel_contig_1108
Phel_contig_11080
Phel_contig_11081	Q09221	1.00E-80			Copine family protein 2
Phel_contig_11082
Phel_contig_11083
Phel_contig_11084
Phel_contig_11085
Phel_contig_11086
Phel_contig_11087
Phel_contig_11088
Phel_contig_11089	Q80WP8	2.00E-57			Glutamate decarboxylase-like protein 1 (EC 4.1.1.-)
Phel_contig_1109	A1A5H8	1.00E-166			Tyrosine-protein kinase yes (EC 2.7.10.2) (p61-Yes)
Phel_contig_11090
Phel_contig_11091
Phel_contig_11092	Q0HA38	5.00E-17			Tetratricopeptide repeat protein 21B (TPR repeat protein 21B) (Tetratricopeptide repeat-containing hedgehog modulator 1)
Phel_contig_11093
Phel_contig_11095
Phel_contig_11096
Phel_contig_11097	Q6P2W7	3.00E-25			Ragulator complex protein LAMTOR1 (Late endosomal/lysosomal adaptor and MAPK and MTOR activator 1)
Phel_contig_11098	Q9DB30	1.00E-128			Phosphorylase b kinase gamma catalytic chain liver/testis isoform (PHK-gamma-LT) (PHK-gamma-T) (EC 2.7.11.19) (Phosphorylase kinase subunit gamma-2)
Phel_contig_11099	Q5ZI74	4.00E-14			Putative ATP-dependent RNA helicase DHX30 (EC 3.6.4.13) (DEAH box protein 30)
Phel_contig_111
Phel_contig_1110	P35448	0			Thrombospondin-1
Phel_contig_11100			-1.223306071	0.040564119
Phel_contig_11101	Q9Y6H1	5.00E-20	1.430051912	0.034523739	Coiled-coil-helix-coiled-coil-helix domain-containing protein 2 mitochondrial (Aging-associated gene 10 protein) (HCV NS2 trans-regulated protein) (NS2TP)
Phel_contig_11102	P47245	1.00E-63			Nardilysin (EC 3.4.24.61) (N-arginine dibasic convertase) (NRD convertase) (NRD-C)
Phel_contig_11103
Phel_contig_11104
Phel_contig_11105
Phel_contig_11106	P26256	8.00E-79			Annexin-B12 (Annexin XII) (Annexin-12)
Phel_contig_11107
Phel_contig_11108
Phel_contig_11109	F1RAX8	8.00E-156			Ubiquinone biosynthesis monooxygenase COQ6 (EC 1.14.13.-) (Coenzyme Q10 monooxygenase 6)
Phel_contig_1111	P80146	1.00E-34			Extracellular serine proteinase (EC 3.4.21.-)
Phel_contig_11110
Phel_contig_11111	Q9Y2B5	4.00E-38			VPS9 domain-containing protein 1 (Protein ATP-BL)
Phel_contig_11112
Phel_contig_11113
Phel_contig_11114
Phel_contig_11115			-1.923712639	0.000101549
Phel_contig_11116
Phel_contig_11117
Phel_contig_11118
Phel_contig_11119
Phel_contig_11121
Phel_contig_11122	Q60773	3.00E-18			Cyclin-dependent kinase 4 inhibitor D (p19-INK4d)
Phel_contig_11123			3.375486246	0.013549142
Phel_contig_11124
Phel_contig_11125
Phel_contig_11127
Phel_contig_11128
Phel_contig_11129	Q8IZP9	9.00E-17			G-protein coupled receptor 64 (Human epididymis-specific protein 6) (He6)
Phel_contig_1113
Phel_contig_11130
Phel_contig_11131
Phel_contig_11132	P02504	7.00E-18			Alpha-crystallin A chain
Phel_contig_11133
Phel_contig_11134			-1.34381932	0.021463701
Phel_contig_11135	Q8K1J6	5.00E-143			CCA tRNA nucleotidyltransferase 1 mitochondrial (EC 2.7.7.72) (mitochondrial tRNA nucleotidyl transferase CCA-adding) (mt CCA-adding enzyme) (mt tRNA CCA-diphosphorylase) (mt tRNA CCA-pyrophosphorylase) (mt tRNA adenylyltransferase)
Phel_contig_11136	P49792	2.00E-25			E3 SUMO-protein ligase RanBP2 (EC 6.3.2.-) (358 kDa nucleoporin) (Nuclear pore complex protein Nup358) (Nucleoporin Nup358) (Ran-binding protein 2) (RanBP2) (p270)
Phel_contig_11137	Q15262	2.00E-07			Receptor-type tyrosine-protein phosphatase kappa (Protein-tyrosine phosphatase kappa) (R-PTP-kappa) (EC 3.1.3.48)
Phel_contig_11138	P56960	1.00E-94			Exosome component 10 (EC 3.1.13.-) (Autoantigen PM/Scl 2 homolog) (Polymyositis/scleroderma autoantigen 2 homolog)
Phel_contig_11139	O75586	2.00E-74			Mediator of RNA polymerase II transcription subunit 6 (Activator-recruited cofactor 33 kDa component) (ARC33) (Mediator complex subunit 6) (hMed6) (Renal carcinoma antigen NY-REN-28)
Phel_contig_1114
Phel_contig_11140
Phel_contig_11141
Phel_contig_11142
Phel_contig_11143			3.272317151	4.16E-11
Phel_contig_11144	Q9DCM0	1.00E-79			Persulfide dioxygenase ETHE1 mitochondrial (EC 1.13.11.18) (Ethylmalonic encephalopathy protein 1 homolog) (Hepatoma subtracted clone one protein) (Sulfur dioxygenase ETHE1)
Phel_contig_11145
Phel_contig_11146			-1.324357184	0.040913343
Phel_contig_11147	Q5T200	7.00E-27			Zinc finger CCCH domain-containing protein 13
Phel_contig_11148	P41247	2.00E-60			Patatin-like phospholipase domain-containing protein 4 (EC 3.1.1.3) (Protein GS2)
Phel_contig_11149
Phel_contig_1115
Phel_contig_11150	P21575	0			Dynamin-1 (EC 3.6.5.5) (B-dynamin) (D100) (Dynamin brain)
Phel_contig_11151			1.870195589	0.004435111
Phel_contig_11152	Q5R824	4.00E-51			ATP-dependent (S)-NAD(P)H-hydrate dehydratase (EC 4.2.1.93) (ATP-dependent NAD(P)HX dehydratase) (Carbohydrate kinase domain-containing protein)
Phel_contig_11153
Phel_contig_11154
Phel_contig_11155
Phel_contig_11156	P34275	5.00E-125			Probable acyl-CoA dehydrogenase 6 (Probable isovaleryl-CoA dehydrogenase) (IVD) (EC 1.3.8.4)
Phel_contig_11157
Phel_contig_11158
Phel_contig_11159			-2.008965085	4.54E-05
Phel_contig_1116			1.244109913	0.027528001
Phel_contig_11160
Phel_contig_11161
Phel_contig_11162	Q9UHV9	4.00E-43			Prefoldin subunit 2
Phel_contig_11163	Q5R9G1	4.00E-77			DCN1-like protein 3 (DCUN1 domain-containing protein 3) (Defective in cullin neddylation protein 1-like protein 3)
Phel_contig_11164
Phel_contig_11165			-1.46728439	0.009429391
Phel_contig_11166	Q7TN60	3.00E-37			Transmembrane channel-like protein 6
Phel_contig_11167
Phel_contig_11168
Phel_contig_11169
Phel_contig_1117	O14807	4.00E-75	1.623642873	3.53E-05	Ras-related protein M-Ras (Ras-related protein R-Ras3)
Phel_contig_11170
Phel_contig_11171	Q6UXZ4	5.00E-12			Netrin receptor UNC5D (Protein unc-5 homolog 4) (Protein unc-5 homolog D)
Phel_contig_11172
Phel_contig_11173
Phel_contig_11175
Phel_contig_11176
Phel_contig_11177
Phel_contig_11178			-1.452842205	0.029418365
Phel_contig_11179
Phel_contig_1118
Phel_contig_11180	Q9MYM7	5.00E-39			Beta-1 3-galactosyltransferase 1 (Beta-1 3-GalTase 1) (Beta3Gal-T1) (Beta3GalT1) (EC 2.4.1.-) (UDP-galactose:beta-N-acetyl-glucosamine-beta-1 3-galactosyltransferase 1)
Phel_contig_11181			1.951703416	0.018608458
Phel_contig_11182
Phel_contig_11183
Phel_contig_11184
Phel_contig_11185	Q8BZH4	6.00E-49			Pogo transposable element with ZNF domain
Phel_contig_11186	Q5RCU0	2.00E-29			Transcription initiation factor IIA subunit 1 (General transcription factor IIA subunit 1) [Cleaved into: Transcription initiation factor IIA alpha chain (TFIIA p35 subunit); Transcription initiation factor IIA beta chain (TFIIA p19 subunit)]
Phel_contig_11187
Phel_contig_11188
Phel_contig_1119
Phel_contig_11190
Phel_contig_11191
Phel_contig_11192	Q6DG99	2.00E-18			BTB/POZ domain-containing protein KCTD6
Phel_contig_11193
Phel_contig_11194	B1W1W0	9.00E-136			Tyrosine--tRNA ligase (EC 6.1.1.1) (Tyrosyl-tRNA synthetase) (TyrRS)
Phel_contig_11195
Phel_contig_11196
Phel_contig_11197
Phel_contig_11198
Phel_contig_11199			2.260238809	0.027419051
Phel_contig_112	P51410	1.00E-92			60S ribosomal protein L9
Phel_contig_1120
Phel_contig_11200
Phel_contig_11201
Phel_contig_11202			2.189667895	0.021184239
Phel_contig_11203
Phel_contig_11204
Phel_contig_11205
Phel_contig_11206	B0LPN4	3.00E-13			Ryanodine receptor 2 (RYR-2) (RyR2) (Cardiac muscle ryanodine receptor) (Cardiac muscle ryanodine receptor-calcium release channel) (Type 2 ryanodine receptor)
Phel_contig_11207
Phel_contig_11208
Phel_contig_11209			2.710342487	0.04881236
Phel_contig_1121
Phel_contig_11210
Phel_contig_11211	P40601	6.00E-13			Lipase 1 (EC 3.1.1.3) (Triacylglycerol lipase)
Phel_contig_11212	Q9VQX4	7.00E-113			Nicotinate phosphoribosyltransferase (NAPRTase) (EC 6.3.4.21)
Phel_contig_11213	Q6IQU6	3.00E-125			Ribosome production factor 1 (Brix domain-containing protein 5) (Ribosome biogenesis protein RPF1)
Phel_contig_11214
Phel_contig_11215
Phel_contig_11216	Q9R0C0	1.00E-20			Biogenesis of lysosome-related organelles complex 1 subunit 6 (BLOC-1 subunit 6) (Pallid protein) (Pallidin) (Syntaxin 13-interacting protein)
Phel_contig_11217			-2.95527838	0.001344696
Phel_contig_11218			1.581075284	0.000377634
Phel_contig_11219	Q9V3D2	2.00E-65	-1.626914954	0.021398774	Coproporphyrinogen-III oxidase (COX) (Coprogen oxidase) (Coproporphyrinogenase) (EC 1.3.3.3)
Phel_contig_1122	Q496A3	6.00E-07	1.493750448	0.004789579	Spermatogenesis-associated serine-rich protein 1
Phel_contig_11220
Phel_contig_11221
Phel_contig_11222
Phel_contig_11223
Phel_contig_11224
Phel_contig_11225
Phel_contig_11226	Q7L622	1.00E-47			G2/M phase-specific E3 ubiquitin-protein ligase (EC 6.3.2.-)
Phel_contig_11227
Phel_contig_11228			1.255163226	0.018667544
Phel_contig_11229
Phel_contig_1123			2.310952455	0.001837876
Phel_contig_11230	P41732	1.00E-54			Tetraspanin-7 (Tspan-7) (Cell surface glycoprotein A15) (Membrane component chromosome X surface marker 1) (T-cell acute lymphoblastic leukemia-associated antigen 1) (TALLA-1) (Transmembrane 4 superfamily member 2) (CD antigen CD231)
Phel_contig_11231
Phel_contig_11232	Q5R9E5	1.00E-20			Protein FAM32A (Ovarian tumor associated gene 12) (OTAG-12)
Phel_contig_11233
Phel_contig_11234	O57415	5.00E-65			Ras-responsive element-binding protein 1 (RREB-1)
Phel_contig_11235
Phel_contig_11236
Phel_contig_11237
Phel_contig_11238
Phel_contig_11239
Phel_contig_1124
Phel_contig_11240	O73888	4.00E-40			Hematopoietic prostaglandin D synthase (H-PGDS) (EC 5.3.99.2) (GST class-sigma) (Glutathione S-transferase) (EC 2.5.1.18) (Glutathione-dependent PGD synthase) (Glutathione-requiring prostaglandin D synthase) (Prostaglandin-H2 D-isomerase)
Phel_contig_11241
Phel_contig_11242			1.775128635	0.004860793
Phel_contig_11243	Q7Z2H8	2.00E-44	-1.340452047	0.031688236	Proton-coupled amino acid transporter 1 (Proton/amino acid transporter 1) (hPAT1) (Solute carrier family 36 member 1)
Phel_contig_11244			1.23684893	0.02171481
Phel_contig_11245	Q8R0J7	4.00E-11			Vacuolar protein sorting-associated protein 37B (Vps37B) (ESCRT-I complex subunit VPS37B)
Phel_contig_11246
Phel_contig_11248	Q3T0J3	2.00E-62			39S ribosomal protein L16 mitochondrial (L16mt) (MRP-L16)
Phel_contig_11249			2.764220512	0.000564262
Phel_contig_1125
Phel_contig_11250
Phel_contig_11251
Phel_contig_11252
Phel_contig_11253	Q5ZIG2	0			Pre-mRNA-splicing factor SLU7
Phel_contig_11254
Phel_contig_11255
Phel_contig_11256
Phel_contig_11257	B8DBZ5	2.00E-11	-1.21992782	0.035668651	Demethylmenaquinone methyltransferase (EC 2.1.1.163) (Menaquinone biosynthesis C-methyltransferase UbiE)
Phel_contig_11258
Phel_contig_11259	Q6PE15	3.00E-20	-1.598481248	0.026484929	Mycophenolic acid acyl-glucuronide esterase mitochondrial (EC 3.1.1.93) (Alpha/beta hydrolase domain-containing protein 10) (Abhydrolase domain-containing protein 10)
Phel_contig_1126
Phel_contig_11260
Phel_contig_11261
Phel_contig_11262
Phel_contig_11263			-3.37091132	0.02669019
Phel_contig_11264
Phel_contig_11265
Phel_contig_11266
Phel_contig_11267
Phel_contig_11268
Phel_contig_11269
Phel_contig_1127	Q8JGT4	3.00E-06	-1.18309692	0.024662688	Netrin receptor UNC5B (Protein Xunc-5) (Protein unc-5 homolog)
Phel_contig_11271
Phel_contig_11272
Phel_contig_11273			-1.905573489	0.000416348
Phel_contig_11274			1.455663155	0.031117031
Phel_contig_11275	Q6ZRS2	0			Helicase SRCAP (EC 3.6.4.-) (Domino homolog 2) (Snf2-related CBP activator)
Phel_contig_11276
Phel_contig_11277			-2.314404273	0.048297616
Phel_contig_11278
Phel_contig_11279
Phel_contig_1128	O15072	0	3.785493928	8.00E-11	A disintegrin and metalloproteinase with thrombospondin motifs 3 (ADAM-TS 3) (ADAM-TS3) (ADAMTS-3) (EC 3.4.24.-) (Procollagen II N-proteinase) (PC II-NP) (Procollagen II amino propeptide-processing enzyme)
Phel_contig_11280
Phel_contig_11281	Q9NVH0	1.00E-96			Exonuclease 3'-5' domain-containing protein 2 (Exonuclease 3'-5' domain-like-containing protein 2)
Phel_contig_11282	Q5ZMK5	6.00E-12			Bifunctional arginine demethylase and lysyl-hydroxylase JMJD6 (EC 1.14.11.-) (Histone arginine demethylase JMJD6) (JmjC domain-containing protein 6) (Jumonji domain-containing protein 6) (Lysyl-hydroxylase JMJD6) (Peptide-lysine 5-dioxygenase JMJD6) (Phosphatidylserine receptor) (Protein PTDSR)
Phel_contig_11283	O75366	3.00E-115			Advillin (p92)
Phel_contig_11284
Phel_contig_11285
Phel_contig_11286	O53515	5.00E-36			Polyprenol-phosphate-mannose-dependent alpha-(1-2)-phosphatidylinositol mannoside mannosyltransferase (EC 2.4.1.-) (Alpha-D-mannose-alpha-(1-2)-mannosyltransferase) (Alpha-mannosyltransferase) (Alpha-ManT) (PPM-dependent mannosyltransferase) (Polyprenol-phosphate-mannose alpha-mannosyltransferase) (PPM alpha-mannosyltransferase)
Phel_contig_11287	Q32P51	3.00E-36			Heterogeneous nuclear ribonucleoprotein A1-like 2 (hnRNP A1-like 2) (hnRNP core protein A1-like 2)
Phel_contig_11288			-1.79168782	0.001592246
Phel_contig_11289
Phel_contig_1129
Phel_contig_11290	O97859	4.00E-27			Sialidase-3 (EC 3.2.1.18) (Ganglioside sialidase) (Membrane sialidase) (N-acetyl-alpha-neuraminidase 3)
Phel_contig_11291
Phel_contig_11292
Phel_contig_11293
Phel_contig_11294
Phel_contig_11295
Phel_contig_11296	Q28104	9.00E-142			Coatomer subunit epsilon (Epsilon-coat protein) (Epsilon-COP)
Phel_contig_11297
Phel_contig_11298
Phel_contig_11299
Phel_contig_113	Q5T0D9	3.00E-41			Tumor protein p63-regulated gene 1-like protein (Mossy fiber terminal-associated vertebrate-specific presynaptic protein) (Protein FAM79A)
Phel_contig_1130	Q1RMT8	3.00E-60			Interleukin-1 receptor-associated kinase 4 (IRAK-4) (EC 2.7.11.1)
Phel_contig_11300			-1.789315329	0.023730189
Phel_contig_11301			2.604279169	0.000146974
Phel_contig_11302	P46905	3.00E-20			Uncharacterized oxidoreductase YccK (EC 1.-.-.-)
Phel_contig_11303	Q2KJC9	4.00E-130			Alpha-aminoadipic semialdehyde dehydrogenase (Alpha-AASA dehydrogenase) (EC 1.2.1.31) (Aldehyde dehydrogenase family 7 member A1) (EC 1.2.1.3) (Antiquitin-1) (Betaine aldehyde dehydrogenase) (EC 1.2.1.8) (Delta1-piperideine-6-carboxylate dehydrogenase) (P6c dehydrogenase)
Phel_contig_11304	Q96CB5	4.00E-11			Putative uncharacterized protein C8orf44
Phel_contig_11306	Q04336	6.00E-139			Uncharacterized protein YMR196W
Phel_contig_11307
Phel_contig_11308
Phel_contig_11309
Phel_contig_1131	O75179	8.00E-13			Ankyrin repeat domain-containing protein 17 (Gene trap ankyrin repeat protein) (Serologically defined breast cancer antigen NY-BR-16)
Phel_contig_11310
Phel_contig_11311
Phel_contig_11312
Phel_contig_11313	P10077	1.00E-168			Zinc finger protein 27 (Zfp-27) (Protein mKR4)
Phel_contig_11314
Phel_contig_11315
Phel_contig_11316
Phel_contig_11317	B0XK69	2.00E-42			Succinate dehydrogenase assembly factor 2 mitochondrial (SDH assembly factor 2) (Succinate dehydrogenase subunit 5 mitochondrial)
Phel_contig_11318
Phel_contig_11319
Phel_contig_1132
Phel_contig_11320
Phel_contig_11321
Phel_contig_11322	Q9H3E2	5.00E-93			Sorting nexin-25
Phel_contig_11323
Phel_contig_11324	P61203	2.00E-127			COP9 signalosome complex subunit 2 (SGN2) (Signalosome subunit 2) (Alien homolog) (JAB1-containing signalosome subunit 2) (Thyroid receptor-interacting protein 15) (TR-interacting protein 15) (TRIP-15)
Phel_contig_11325
Phel_contig_11326	O75382	2.00E-19			Tripartite motif-containing protein 3 (Brain-expressed RING finger protein) (RING finger protein 22) (RING finger protein 97)
Phel_contig_11327	O17185	2.00E-09			Two pore potassium channel protein sup-9 (Suppressor of unc-93 protein 9) (n2P38)
Phel_contig_11328
Phel_contig_11329	Q4KMD3	3.00E-56			U11/U12 small nuclear ribonucleoprotein 35 kDa protein (U11/U12 snRNP 35 kDa protein) (U1 snRNP-binding protein homolog)
Phel_contig_1133
Phel_contig_11330	Q5PPG7	4.00E-117			Eukaryotic translation initiation factor 2D (eIF2d) (Ligatin)
Phel_contig_11331
Phel_contig_11332
Phel_contig_11333
Phel_contig_11334			4.550524199	9.33E-09
Phel_contig_11335	Q6NXM3	1.00E-17			Transmembrane protein 130
Phel_contig_11336	P05166	4.00E-19			Propionyl-CoA carboxylase beta chain mitochondrial (PCCase subunit beta) (EC 6.4.1.3) (Propanoyl-CoA:carbon dioxide ligase subunit beta)
Phel_contig_11337			-3.540096263	0.01980864
Phel_contig_11338
Phel_contig_11339	Q6NYG8	0			Dihydropyrimidine dehydrogenase [NADP(+)] (DHPDHase) (DPD) (EC 1.3.1.2) (Dihydrothymine dehydrogenase) (Dihydrouracil dehydrogenase)
Phel_contig_1134	Q8WPD0	9.00E-18			Alpha-N-acetylgalactosamine-specific lectin (Alpha-N-acetylgalactosamine-binding lectin) (GalNAc-specific lectin) (Lectin) (ApL) (Tn antigen-specific lectin)
Phel_contig_11340	Q96I82	9.00E-34			Kazal-type serine protease inhibitor domain-containing protein 1
Phel_contig_11341			2.027535892	0.048428028
Phel_contig_11342	Q6NXB2	1.00E-36			PDZ domain-containing protein 11
Phel_contig_11343
Phel_contig_11344			-1.547399286	0.019713745
Phel_contig_11345	Q9JLC8	1.00E-45			Sacsin (DnaJ homolog subfamily C member 29) (DNAJC29)
Phel_contig_11346
Phel_contig_11347
Phel_contig_11348			-1.65889476	0.00063952
Phel_contig_11349			-2.278468947	0.046447992
Phel_contig_1135	Q8WPD0	2.00E-26			Alpha-N-acetylgalactosamine-specific lectin (Alpha-N-acetylgalactosamine-binding lectin) (GalNAc-specific lectin) (Lectin) (ApL) (Tn antigen-specific lectin)
Phel_contig_11350
Phel_contig_11351
Phel_contig_11352
Phel_contig_11353			-1.790803824	0.014419214
Phel_contig_11354
Phel_contig_11355	Q9H3S7	1.00E-59			Tyrosine-protein phosphatase non-receptor type 23 (EC 3.1.3.48) (His domain-containing protein tyrosine phosphatase) (HD-PTP) (Protein tyrosine phosphatase TD14) (PTP-TD14)
Phel_contig_11356	P08836	7.00E-143			Farnesyl pyrophosphate synthase (FPP synthase) (FPS) (EC 2.5.1.10) ((2E 6E)-farnesyl diphosphate synthase) (Dimethylallyltranstransferase) (EC 2.5.1.1) (Farnesyl diphosphate synthase) (Geranyltranstransferase)
Phel_contig_11357	Q7TP40	4.00E-06			PEST proteolytic signal-containing nuclear protein (PCNP) (PEST-containing nuclear protein) (Liver regeneration-related protein LRRG084)
Phel_contig_11358
Phel_contig_11359			3.328559962	0.022302682
Phel_contig_1136	Q90YS3	5.00E-146			40S ribosomal protein S2
Phel_contig_11360			2.85285667	0.02118616
Phel_contig_11361
Phel_contig_11362
Phel_contig_11363	Q4QRK0	0			Methionine aminopeptidase 1 (MAP 1) (MetAP 1) (EC 3.4.11.18) (Peptidase M 1)
Phel_contig_11364
Phel_contig_11365
Phel_contig_11366
Phel_contig_11367
Phel_contig_11368	Q86A72	4.00E-08			Recoverin family protein DDB_G0274781
Phel_contig_11369
Phel_contig_1137	P70426	6.00E-64			GTP-binding protein Rit1 (Ras-like protein expressed in many tissues) (Ras-like without CAAX protein 1)
Phel_contig_11370	Q27433	4.00E-93			Mechanosensory protein 2
Phel_contig_11371
Phel_contig_11372	Q5ZME8	0			WD40 repeat-containing protein SMU1 (Smu-1 suppressor of mec-8 and unc-52 protein homolog)
Phel_contig_11373	Q01460	1.00E-116			Di-N-acetylchitobiase (EC 3.2.1.-)
Phel_contig_11374
Phel_contig_11375
Phel_contig_11376
Phel_contig_11377
Phel_contig_11378	Q7ZUX3	3.00E-101	-1.450486352	0.016892076	WD repeat domain phosphoinositide-interacting protein 4 (WIPI-4) (WD repeat-containing protein 45)
Phel_contig_11379
Phel_contig_1138	Q9NZN8	5.00E-143			CCR4-NOT transcription complex subunit 2 (CCR4-associated factor 2)
Phel_contig_11380			4.844699808	1.28E-05
Phel_contig_11381	A0JNB1	1.00E-48			Zinc finger protein 227
Phel_contig_11382	Q9QZS6	3.00E-38			Heparan sulfate glucosamine 3-O-sulfotransferase 3B1 (EC 2.8.2.30) (Heparan sulfate D-glucosaminyl 3-O-sulfotransferase 3B1) (3-OST-3B) (Heparan sulfate 3-O-sulfotransferase 3B1) (m3-OST-3B)
Phel_contig_11383
Phel_contig_11384			3.621690666	0.015231983
Phel_contig_11385
Phel_contig_11386	O15027	8.00E-145	1.897813338	0.019896032	Protein transport protein Sec16A (SEC16 homolog A)
Phel_contig_11387	Q7NZH4	1.00E-111			NADH-quinone oxidoreductase subunit H (EC 1.6.99.5) (NADH dehydrogenase I subunit H) (NDH-1 subunit H)
Phel_contig_11388
Phel_contig_11389
Phel_contig_1139	Q962S4	8.00E-13			60S ribosomal protein L39
Phel_contig_11390
Phel_contig_11391	H3BPM6	1.00E-29			Putative uncharacterized protein C3orf83 (MKRN2 antisense RNA 1) (MKRN2 antisense gene protein 1)
Phel_contig_11392	Q6P2Q9	0			Pre-mRNA-processing-splicing factor 8 (220 kDa U5 snRNP-specific protein) (PRP8 homolog) (Splicing factor Prp8) (p220)
Phel_contig_11393
Phel_contig_11394
Phel_contig_11395	P59480	6.00E-87			39S ribosomal protein L45 mitochondrial (L45mt) (MRP-L45)
Phel_contig_11396
Phel_contig_11398
Phel_contig_114			1.221727434	0.005665434
Phel_contig_1140	Q8BUR3	2.00E-19			Forkhead box protein J3
Phel_contig_11400
Phel_contig_11401	Q7Z5K2	5.00E-116			Wings apart-like protein homolog (Friend of EBNA2 protein)
Phel_contig_11402
Phel_contig_11403			-2.118723304	0.000155836
Phel_contig_11404			2.800842903	0.010787609
Phel_contig_11405
Phel_contig_11406	O49923	2.00E-128			Adenosine kinase (AK) (EC 2.7.1.20) (Adenosine 5'-phosphotransferase)
Phel_contig_11407
Phel_contig_11408
Phel_contig_11409
Phel_contig_1141
Phel_contig_11410
Phel_contig_11411
Phel_contig_11412	O94915	2.00E-148			Protein furry homolog-like (ALL1-fused gene from chromosome 4p12 protein)
Phel_contig_11413	P18395	2.00E-90			Cold shock domain-containing protein E1 (Protein UNR)
Phel_contig_11414	Q9BXJ3	2.00E-08			Complement C1q tumor necrosis factor-related protein 4
Phel_contig_11416			3.284143968	2.41E-06
Phel_contig_11417
Phel_contig_11418
Phel_contig_11419
Phel_contig_1142
Phel_contig_11420
Phel_contig_11421
Phel_contig_11422
Phel_contig_11423	O94788	0			Retinal dehydrogenase 2 (RALDH 2) (RalDH2) (EC 1.2.1.36) (Aldehyde dehydrogenase family 1 member A2) (Retinaldehyde-specific dehydrogenase type 2) (RALDH(II))
Phel_contig_11424	Q5R5C9	1.00E-140	-2.269593358	1.83E-07	Saccharopine dehydrogenase-like oxidoreductase (EC 1.-.-.-)
Phel_contig_11425	Q9NR48	0			Histone-lysine N-methyltransferase ASH1L (EC 2.1.1.43) (ASH1-like protein) (huASH1) (Absent small and homeotic disks protein 1 homolog) (Lysine N-methyltransferase 2H)
Phel_contig_11426	Q99LW6	2.00E-25			YY1-associated factor 2
Phel_contig_11427	Q9N181	0			Glycylpeptide N-tetradecanoyltransferase 2 (EC 2.3.1.97) (Myristoyl-CoA:protein N-myristoyltransferase 2) (NMT 2) (Peptide N-myristoyltransferase 2) (Type II N-myristoyltransferase)
Phel_contig_11428			-1.642116701	0.018754288
Phel_contig_11429
Phel_contig_1143	Q99JW4	4.00E-136			LIM and senescent cell antigen-like-containing domain protein 1 (Particularly interesting new Cys-His protein 1) (PINCH-1)
Phel_contig_11430
Phel_contig_11431
Phel_contig_11432	Q95327	1.00E-74			Beta-mannosidase (EC 3.2.1.25) (Lysosomal beta A mannosidase) (Mannanase) (Mannase)
Phel_contig_11433
Phel_contig_11434
Phel_contig_11435	Q49B93	2.00E-29	-1.911391389	0.009451322	Sodium-coupled monocarboxylate transporter 2 (Electroneutral sodium monocarboxylate cotransporter) (Low-affinity sodium-lactate cotransporter) (Solute carrier family 5 member 12)
Phel_contig_11436	Q9QXA6	4.00E-06	3.390012147	0.026823954	B(0 +)-type amino acid transporter 1 (B(0 +)AT) (Glycoprotein-associated amino acid transporter b0 +AT1) (Solute carrier family 7 member 9)
Phel_contig_11437
Phel_contig_11438
Phel_contig_11439	Q99536	2.00E-124	-2.265817096	0.005219895	Synaptic vesicle membrane protein VAT-1 homolog (EC 1.-.-.-)
Phel_contig_1144
Phel_contig_11440
Phel_contig_11441			-1.527827299	0.030232262
Phel_contig_11442
Phel_contig_11443	Q29RY4	1.00E-107			Zinc phosphodiesterase ELAC protein 1 (EC 3.1.26.11) (ElaC homolog protein 1) (Ribonuclease Z 1) (RNase Z 1) (tRNA 3 endonuclease 1) (tRNase Z 1)
Phel_contig_11444
Phel_contig_11445	Q9Y4F1	0			FERM RhoGEF and pleckstrin domain-containing protein 1 (Chondrocyte-derived ezrin-like protein) (Pleckstrin homology domain-containing family C member 2) (PH domain-containing family C member 2)
Phel_contig_11446	Q80Y55	2.00E-58			BSD domain-containing protein 1
Phel_contig_11447
Phel_contig_11448
Phel_contig_11449			-1.776632702	0.024044183
Phel_contig_1145			1.894008804	0.00021426
Phel_contig_11450
Phel_contig_11451
Phel_contig_11452
Phel_contig_11453
Phel_contig_11454
Phel_contig_11455
Phel_contig_11456
Phel_contig_11457
Phel_contig_11458
Phel_contig_11459
Phel_contig_1146
Phel_contig_11460
Phel_contig_11461			-2.801727626	0.001297796
Phel_contig_11462
Phel_contig_11463
Phel_contig_11464			-1.442655692	0.017209107
Phel_contig_11465			1.388554813	0.024064063
Phel_contig_11466
Phel_contig_11467
Phel_contig_11468	O57478	0			Ferrochelatase mitochondrial (EC 4.99.1.1) (Heme synthase) (Protoheme ferro-lyase)
Phel_contig_11469	Q9K1H0	8.00E-45			Outer membrane protein assembly factor BamA (Outer membrane protein Omp85)
Phel_contig_1147
Phel_contig_11470
Phel_contig_11471	Q8TEL6	3.00E-72			Short transient receptor potential channel 4-associated protein (Trp4-associated protein) (Trpc4-associated protein) (Protein TAP1) (TNF-receptor ubiquitous scaffolding/signaling protein) (Protein TRUSS)
Phel_contig_11472	O54922	0			Exocyst complex component 7 (Exocyst complex component Exo70) (rExo70)
Phel_contig_11473	P54939	0			Talin-1
Phel_contig_11474	F1RCR6	3.00E-114			E3 ubiquitin-protein ligase TRIP12 (EC 6.3.2.-) (Thyroid receptor-interacting protein 12) (TR-interacting protein 12) (TRIP-12)
Phel_contig_11475
Phel_contig_11476
Phel_contig_11477	Q5RA22	1.00E-168			Cytosolic purine 5'-nucleotidase (EC 3.1.3.5) (Cytosolic 5'-nucleotidase II)
Phel_contig_11478
Phel_contig_11479	Q8CEQ0	1.00E-135			Cyclin-dependent kinase-like 1 (EC 2.7.11.22)
Phel_contig_1148			1.580174151	0.002636891
Phel_contig_11480
Phel_contig_11481
Phel_contig_11482
Phel_contig_11483
Phel_contig_11484			1.895847345	0.023573225
Phel_contig_11485
Phel_contig_11486	A0JMU5	8.00E-47			Putative protein arginine N-methyltransferase 10 (EC 2.1.1.-)
Phel_contig_11487	Q3ZCX4	6.00E-84			Zinc finger protein 568
Phel_contig_11489	Q1GXN1	4.00E-32			ATP synthase epsilon chain (ATP synthase F1 sector epsilon subunit) (F-ATPase epsilon subunit)
Phel_contig_1149
Phel_contig_11490
Phel_contig_11491	Q2HJG2	4.00E-118			Poly(U)-binding-splicing factor PUF60 (60 kDa poly(U)-binding-splicing factor)
Phel_contig_11492
Phel_contig_11493	Q86XH1	4.00E-159			IQ and AAA domain-containing protein 1
Phel_contig_11494
Phel_contig_11495
Phel_contig_11496
Phel_contig_11497
Phel_contig_11498
Phel_contig_11499	Q8K215	2.00E-22			LYR motif-containing protein 4
Phel_contig_115
Phel_contig_1150			1.773896405	0.00020589
Phel_contig_11500			-2.035535318	0.00414329
Phel_contig_11501
Phel_contig_11502	Q5RE09	6.00E-142			Cytoplasmic dynein 1 light intermediate chain 2 (Dynein light intermediate chain 2 cytosolic)
Phel_contig_11503
Phel_contig_11504			3.655637937	0.000293054
Phel_contig_11505
Phel_contig_11506	Q6UX73	1.00E-20			UPF0764 protein C16orf89
Phel_contig_11507
Phel_contig_11508	Q9Y4P3	8.00E-124	-1.814889726	0.010240597	Transducin beta-like protein 2 (WS beta-transducin repeats protein) (WS-betaTRP) (Williams-Beuren syndrome chromosomal region 13 protein)
Phel_contig_11509	Q8CAS9	1.00E-21			Poly [ADP-ribose] polymerase 9 (PARP-9) (EC 2.4.2.30) (ADP-ribosyltransferase diphtheria toxin-like 9) (ARTD9) (B aggressive lymphoma protein homolog)
Phel_contig_1151			1.919997457	0.020289768
Phel_contig_11510	Q2EMV9	6.00E-69			Poly [ADP-ribose] polymerase 14 (PARP-14) (EC 2.4.2.30) (ADP-ribosyltransferase diphtheria toxin-like 8) (ARTD8) (Collaborator of STAT6) (CoaSt6)
Phel_contig_11511
Phel_contig_11512
Phel_contig_11513
Phel_contig_11514
Phel_contig_11515	Q86WG5	2.00E-57			Myotubularin-related protein 13 (SET-binding factor 2)
Phel_contig_11516
Phel_contig_11517			-1.966231997	0.00026976
Phel_contig_11518
Phel_contig_11519	Q503Y4	3.00E-68			Ovarian cancer-associated gene 2 protein homolog
Phel_contig_1152	Q24K03	3.00E-60			THUMP domain-containing protein 1
Phel_contig_11520	Q6ZT21	5.00E-85			Transmembrane protein with metallophosphoesterase domain (EC 3.1.-.-)
Phel_contig_11521			-2.911946895	3.95E-07
Phel_contig_11522	Q6DCX5	2.00E-26			Proton-coupled folate transporter (Heme carrier protein 1) (PCFT/HCP1) (Solute carrier family 46 member 1)
Phel_contig_11523
Phel_contig_11524
Phel_contig_11525	Q4V892	3.00E-07			Single Ig IL-1-related receptor (Single Ig IL-1R-related molecule) (Single immunoglobulin domain-containing IL1R-related protein) (Toll/interleukin-1 receptor 8) (TIR8)
Phel_contig_11526	P97471	1.00E-10			Mothers against decapentaplegic homolog 4 (MAD homolog 4) (Mothers against DPP homolog 4) (Deletion target in pancreatic carcinoma 4 homolog) (SMAD family member 4) (SMAD 4) (Smad4)
Phel_contig_11527			-1.308972504	0.037740635
Phel_contig_11528	Q6NT16	6.00E-59			MFS-type transporter SLC18B1 (Solute carrier family 18 member B1)
Phel_contig_11529
Phel_contig_1153			-2.329735813	0.007566591
Phel_contig_11530			-1.768769956	0.005145408
Phel_contig_11531
Phel_contig_11532			-1.490429033	0.019035386
Phel_contig_11533			2.107061997	0.001538183
Phel_contig_11534	Q9JMD2	1.00E-34			Scm-like with four MBT domains protein 1
Phel_contig_11535
Phel_contig_11536
Phel_contig_11537
Phel_contig_11538	Q9ZH99	0			Isocitrate dehydrogenase [NADP] (IDH) (EC 1.1.1.42) (IDP) (NADP(+)-specific ICDH) (Oxalosuccinate decarboxylase)
Phel_contig_11539			-1.644785861	0.016329665
Phel_contig_1154	Q9GM70	2.00E-111			Serine/threonine-protein kinase 17A (EC 2.7.11.1) (DAP kinase-related apoptosis-inducing protein kinase 1) (rDRAK1)
Phel_contig_11540
Phel_contig_11541
Phel_contig_11542
Phel_contig_11543	Q61830	4.00E-21			Macrophage mannose receptor 1 (MMR) (CD antigen CD206)
Phel_contig_11544
Phel_contig_11545
Phel_contig_11546
Phel_contig_11547
Phel_contig_11548	Q9K5N0	3.00E-63			Sporulation initiation inhibitor protein Soj (EC 3.6.-.-)
Phel_contig_11549	Q9UBU6	7.00E-33			Protein FAM8A1 (Autosomal highly conserved protein)
Phel_contig_1155			2.824402139	6.43E-09
Phel_contig_11550
Phel_contig_11551	Q96P48	5.00E-90	1.433684732	0.036831427	Arf-GAP with Rho-GAP domain ANK repeat and PH domain-containing protein 1 (Centaurin-delta-2) (Cnt-d2)
Phel_contig_11552
Phel_contig_11553
Phel_contig_11554	Q96PE2	2.00E-104			Rho guanine nucleotide exchange factor 17 (164 kDa Rho-specific guanine-nucleotide exchange factor) (p164-RhoGEF) (p164RhoGEF) (Tumor endothelial marker 4)
Phel_contig_11555	Q5XIU9	2.00E-57			Membrane-associated progesterone receptor component 2
Phel_contig_11556	Q6GN15	1.00E-28			Cyclin-L1
Phel_contig_11557
Phel_contig_11558			-2.16561061	0.001075989
Phel_contig_11559
Phel_contig_1156
Phel_contig_11560
Phel_contig_11561
Phel_contig_11562
Phel_contig_11563
Phel_contig_11564	Q9NHD5	9.00E-88			Probable N-acetyltransferase san (EC 2.3.1.-) (Protein separation anxiety)
Phel_contig_11565
Phel_contig_11566	Q9W539	5.00E-24			Hormone receptor 4 (dHR4) (Nuclear receptor subfamily 6 group A member 2)
Phel_contig_11567
Phel_contig_11568	Q6P2S7	1.00E-09			Tetratricopeptide repeat protein GNN (TPR repeat protein GNN) (Grp94-neighboring nucleotidase)
Phel_contig_11569	P00636	4.00E-110			Fructose-1 6-bisphosphatase 1 (FBPase 1) (EC 3.1.3.11) (D-fructose-1 6-bisphosphate 1-phosphohydrolase 1)
Phel_contig_1157	Q8BG30	7.00E-37	-1.418022537	0.017236334	Negative elongation factor A (NELF-A) (Wolf-Hirschhorn syndrome candidate 2 homolog) (mWHSC2)
Phel_contig_11570
Phel_contig_11571
Phel_contig_11572
Phel_contig_11573
Phel_contig_11574
Phel_contig_11575
Phel_contig_11576
Phel_contig_11578	Q13459	5.00E-34			Unconventional myosin-IXb (Unconventional myosin-9b)
Phel_contig_11579	Q8P3H1	3.00E-73			Xylose isomerase 2 (EC 5.3.1.5)
Phel_contig_1158
Phel_contig_11580
Phel_contig_11581
Phel_contig_11582	Q5RBM6	0			Beta-ureidopropionase (EC 3.5.1.6) (Beta-alanine synthase) (N-carbamoyl-beta-alanine amidohydrolase)
Phel_contig_11583	Q3SZN3	6.00E-91			Metalloendopeptidase OMA1 mitochondrial (EC 3.4.24.-) (Overlapping with the m-AAA protease 1 homolog)
Phel_contig_11584	P0AFM1	6.00E-11			Paraquat-inducible protein A
Phel_contig_11585
Phel_contig_11586	Q6NWH0	9.00E-23			UPF0696 protein C11orf68 homolog
Phel_contig_11588	P20384	2.00E-49			Putative transposon Tn552 DNA-invertase bin3
Phel_contig_11589			-2.144082326	0.001791804
Phel_contig_1159	O32164	1.00E-15	2.561336164	0.001562313	Probable cysteine desulfurase (EC 2.8.1.7)
Phel_contig_11590
Phel_contig_11591	Q505D1	5.00E-76			Serine/threonine-protein phosphatase 6 regulatory ankyrin repeat subunit A (PP6-ARS-A) (Serine/threonine-protein phosphatase 6 regulatory subunit ARS-A) (Ankyrin repeat domain-containing protein 28) (Phosphatase interactor targeting protein hnRNP K) (PITK)
Phel_contig_11592
Phel_contig_11593			1.874802306	0.008591166
Phel_contig_11594
Phel_contig_11595
Phel_contig_11596
Phel_contig_11597
Phel_contig_11598
Phel_contig_11599	Q9UBN7	7.00E-26			Histone deacetylase 6 (HD6) (EC 3.5.1.98)
Phel_contig_116			4.908621055	3.33E-12
Phel_contig_1160	Q12983	9.00E-20			BCL2/adenovirus E1B 19 kDa protein-interacting protein 3
Phel_contig_11600			-1.987539552	0.000569279
Phel_contig_11601
Phel_contig_11602
Phel_contig_11603
Phel_contig_11604	Q29RI0	2.00E-177	-1.385782456	0.049440528	Chaperone activity of bc1 complex-like mitochondrial (Chaperone-ABC1-like) (EC 2.7.11.-) (aarF domain-containing protein kinase 3)
Phel_contig_11605
Phel_contig_11606
Phel_contig_11607	Q68DK2	8.00E-122			Zinc finger FYVE domain-containing protein 26 (FYVE domain-containing centrosomal protein) (FYVE-CENT) (Spastizin)
Phel_contig_11608
Phel_contig_11609
Phel_contig_1161			6.36329648	1.93E-17
Phel_contig_11610			2.14516263	0.023138462
Phel_contig_11611
Phel_contig_11612	A2AWT3	1.00E-67			Ataxin-7-like protein 3 (SAGA-associated factor 11 homolog)
Phel_contig_11613	Q9CR14	3.00E-80			E3 ubiquitin-protein ligase FANCL (EC 6.3.2.-) (Fanconi anemia group L protein homolog) (Proliferation of germ cells protein)
Phel_contig_11614
Phel_contig_11615
Phel_contig_11616
Phel_contig_11617
Phel_contig_11618
Phel_contig_11619
Phel_contig_11620	P79263	5.00E-06			Inter-alpha-trypsin inhibitor heavy chain H4 (ITI heavy chain H4) (ITI-HC4) (Inter-alpha-inhibitor heavy chain 4) (Inter-alpha-trypsin inhibitor family heavy chain-related protein) (IHRP) (Major acute phase protein) (MAP)
Phel_contig_11621	Q5R416	4.00E-169			Catenin alpha-2 (Alpha N-catenin)
Phel_contig_11622	Q5W5U4	9.00E-12			Probable ATP-dependent RNA helicase DDX4 (EC 3.6.4.13) (DEAD box protein 4)
Phel_contig_11623			-3.119255701	0.002786145
Phel_contig_11624
Phel_contig_11625	Q8NDA8	8.00E-106			Maestro heat-like repeat-containing protein family member 1 (HEAT repeat-containing protein 7A)
Phel_contig_11626	Q63187	2.00E-46			Transcription elongation factor B polypeptide 3 (Elongin 110 kDa subunit) (Elongin-A) (EloA) (RNA polymerase II transcription factor SIII subunit A1) (SIII p110)
Phel_contig_11627
Phel_contig_11628	O35165	4.00E-28			Golgi SNAP receptor complex member 2 (27 kDa Golgi SNARE protein) (Membrin)
Phel_contig_11629	Q5R988	8.00E-67			Ras-related protein Rap-2a
Phel_contig_11630
Phel_contig_11631
Phel_contig_11632			3.070170308	0.012609396
Phel_contig_11634	Q641X2	4.00E-107			RNA polymerase-associated protein LEO1
Phel_contig_11635
Phel_contig_11636
Phel_contig_11638
Phel_contig_11639
Phel_contig_1164
Phel_contig_11640
Phel_contig_11641			-2.509899993	0.000564262
Phel_contig_11642	O88851	6.00E-52			Putative hydrolase RBBP9 (EC 3.-.-.-) (B5T-overexpressed gene protein) (Protein BOG) (Retinoblastoma-binding protein 9) (RBBP-9)
Phel_contig_11643	A5GFY8	6.00E-174	-2.827426888	8.51E-08	D-3-phosphoglycerate dehydrogenase (3-PGDH) (EC 1.1.1.95)
Phel_contig_11644
Phel_contig_11645
Phel_contig_11646
Phel_contig_11647
Phel_contig_11648
Phel_contig_11649	Q9JJ46	3.00E-38	5.816778236	2.09E-07	3-beta-hydroxysteroid-Delta(8) Delta(7)-isomerase (EC 5.3.3.5) (Cholestenol Delta-isomerase) (Delta(8)-Delta(7) sterol isomerase) (D8-D7 sterol isomerase) (Emopamil-binding protein) (Sterol 8-isomerase)
Phel_contig_1165	P53817	3.00E-08			HRAS-like suppressor 3 (HRSL3) (EC 3.1.1.32) (EC 3.1.1.4) (Group XVI phospholipase A1/A2) (H-rev 107 protein)
Phel_contig_11650
Phel_contig_11651			-1.677127111	0.005388483
Phel_contig_11652			1.25596669	0.040364372
Phel_contig_11653	Q9UA35	5.00E-57			Solute carrier family 28 member 3 (Concentrative Na(+)-nucleoside cotransporter 3) (hfCNT)
Phel_contig_11654
Phel_contig_11655	Q14974	0			Importin subunit beta-1 (Importin-90) (Karyopherin subunit beta-1) (Nuclear factor p97) (Pore targeting complex 97 kDa subunit) (PTAC97)
Phel_contig_11656	P12107	2.00E-66			Collagen alpha-1(XI) chain
Phel_contig_11657
Phel_contig_11658	Q92541	9.00E-104			RNA polymerase-associated protein RTF1 homolog
Phel_contig_11659
Phel_contig_11660	Q9BXS4	3.00E-54			Transmembrane protein 59 (Liver membrane-bound protein)
Phel_contig_11662
Phel_contig_11663
Phel_contig_11664
Phel_contig_11665	P07607	2.00E-142			Thymidylate synthase (TS) (TSase) (EC 2.1.1.45)
Phel_contig_11666
[truncated: 27,477 more rows]
